# Supplementary material for: Blood Gene Expression and Vascular Function Biomarkers in Professional Saturation Diving
Source: Front Physiol. 2018 Jul 16;9:937. doi: 10.3389/fphys.2018.00937 (PMC6054983; doi:10.3389/fphys.2018.00937)
Supplement: TABLE S1 — Complete lists of differentially expressed transcripts and their corresponding genes; and top biological pathway associations for genes that were differentially expressed after saturation diving. [file Table_1.XLSX]

## Sheet: Genes Upregulated post-sat
ProbeID	log fold-change	p-Value	GeneSymbol
ILMN_1736567	0.681	6.27e-05	CD74
ILMN_1739794	0.66	0.00111	CD3E
ILMN_2136133	0.653	0.000307	PABPC1
ILMN_1697377	0.633	6.85e-07	ANKRD36B
ILMN_1786176	0.614	0.000867	CD37
ILMN_3235148	0.613	1.15e-06	FLJ43681
ILMN_3236021	0.6	1.13e-06	ANKRD36
ILMN_1740170	0.592	0.00146	CHCHD10
ILMN_1685625	0.581	0.0129	UCP2
ILMN_1716488	0.567	0.00237	PACS1
ILMN_1743078	0.564	0.000305	MTND5
ILMN_2392043	0.564	0.0186	SPI1
ILMN_1689725	0.559	1.65e-05	RPLP1
ILMN_2333107	0.543	0.000788	AES
ILMN_1872419	0.541	2.76e-05	AW276479
ILMN_3242288	0.539	0.000336	RPS26
ILMN_3285153	0.537	0.000197	RPS26
ILMN_2384122	0.536	0.00112	GPR56
ILMN_2091412	0.531	0.00014	FLT3LG
ILMN_1677697	0.529	0.000419	RPS26
ILMN_1712944	0.516	0.00088	AES
ILMN_2311537	0.515	0.00092	HMGA1
ILMN_3246766	0.507	6.06e-06	NPIPL3
ILMN_2150294	0.506	0.000172	FKBP14
ILMN_3246255	0.505	0.000216	CSF2RA
ILMN_1653599	0.505	0.000673	ATP5D
ILMN_2204909	0.504	0.000149	XRCC2
ILMN_1675124	0.501	8.36e-05	DDX17
ILMN_3235410	0.501	0.000134	HIATL2
ILMN_1692539	0.5	0.000301	SH3BP1
ILMN_1761464	0.497	0.00111	CD74
ILMN_1696027	0.489	3.94e-06	MPHOSPH8
ILMN_2395728	0.489	2.44e-05	HNRNPUL1
ILMN_2279834	0.489	0.00023	ZNF483
ILMN_2209027	0.487	0.000125	RPS26
ILMN_3209193	0.482	0.000166	RPS26
ILMN_1712950	0.48	0.0012	PFN1
ILMN_2379644	0.48	0.00194	CD74
ILMN_1655710	0.48	0.00374	RPS25
ILMN_1811117	0.475	6.32e-06	DKFZp667P0924
ILMN_2370135	0.475	5.85e-05	HNRNPU
ILMN_1770673	0.473	3.31e-05	AKNA
ILMN_1734742	0.469	0.00188	ARHGDIA
ILMN_2181241	0.468	7.4e-08	RPL23AP64
ILMN_1692295	0.466	0.000252	MYO1G
ILMN_1775762	0.466	0.00199	GNAI2
ILMN_1796177	0.465	0.001	GIPC1
ILMN_3201485	0.462	6.37e-06	FAM108A1
ILMN_3297510	0.462	4.56e-05	FAM108A1
ILMN_2342579	0.456	9.59e-06	IL7R
ILMN_3225121	0.455	1.78e-05	RPL23A
ILMN_1695585	0.454	7.39e-05	RPS26
ILMN_2088437	0.454	0.000703	CX3CR1
ILMN_1654778	0.451	0.00474	LSP1
ILMN_2073543	0.449	0.000251	SERF2-C15ORF63
ILMN_2055310	0.449	0.000616	MBD4
ILMN_1686626	0.448	0.00327	DDX39B
ILMN_1811574	0.447	0.00248	MAPK8IP3
ILMN_1720799	0.444	0.000121	TECR
ILMN_2355225	0.443	0.00129	LOC645166
ILMN_1791057	0.437	1.96e-05	IFNAR2
ILMN_2115949	0.435	7.31e-05	ZNF394
ILMN_1678522	0.435	0.002	RPS26
ILMN_1751851	0.434	0.0011	CECR1
ILMN_2338323	0.43	1.56e-05	CDC25B
ILMN_2407851	0.43	0.00036	IL17RD
ILMN_1721349	0.429	0.00021	MAGT1
ILMN_1656868	0.428	2.83e-05	NPIPL3
ILMN_1801710	0.427	0.00459	APBB1IP
ILMN_2155719	0.427	0.00522	NBPF1
ILMN_2340052	0.426	0.000739	NCOR2
ILMN_2176882	0.425	0.000181	ZNF69
ILMN_1746378	0.424	0.000972	GHDC
ILMN_1810467	0.422	0.000728	PPP2R1A
ILMN_2409793	0.421	0.00075	MAZ
ILMN_1736700	0.421	0.00432	ALDOA
ILMN_1668526	0.419	7.95e-05	GVIN1
ILMN_2294762	0.416	5.97e-08	AMY1A
ILMN_2070052	0.416	4.51e-05	NPIPL3
ILMN_1782579	0.415	1.04e-05	IMMT
ILMN_1766359	0.414	0.000762	GATAD2B
ILMN_1751195	0.413	3.81e-05	FAM108A1
ILMN_1728677	0.413	0.000669	CREB5
ILMN_2167616	0.412	8.33e-06	NACA
ILMN_2206188	0.411	0.000162	SHROOM4
ILMN_1750636	0.41	9.09e-06	RPS26
ILMN_1814998	0.41	0.00172	POTEKP
ILMN_2154322	0.41	0.00251	SEMA3E
ILMN_1713491	0.41	0.00584	VAMP2
ILMN_1736831	0.408	2.96e-05	PRSS33
ILMN_2235745	0.408	0.000243	GRIPAP1
ILMN_3213185	0.407	0.000674	MDM4
ILMN_2375825	0.407	0.00348	CD37
ILMN_3201221	0.406	1.24e-05	PABPC1
ILMN_2415179	0.406	1.85e-05	CLSTN1
ILMN_1696843	0.406	1.88e-05	NPIPL3
ILMN_2309245	0.406	2e-05	BIN1
ILMN_3235637	0.403	7.62e-05	LOC100128288
ILMN_1704961	0.403	0.00611	ACTG1
ILMN_2412214	0.402	0.0189	HUAT
ILMN_2368530	0.401	0.000576	IL32
ILMN_1761945	0.401	0.00211	FGFBP2
ILMN_1670456	0.401	0.00354	RBM42
ILMN_3243664	0.398	1.61e-05	NPIPL3
ILMN_2106656	0.398	0.000382	BLZF1
ILMN_2310703	0.397	5.79e-05	RPS26
ILMN_3304111	0.397	0.000128	NPIPL3
ILMN_2252136	0.397	0.00708	YWHAE
ILMN_1795495	0.396	2.22e-08	ERCC5
ILMN_1688089	0.396	0.000222	PEBP1
ILMN_1802252	0.395	1.27e-05	GAPDH
ILMN_1737644	0.394	0.000317	TMEM219
ILMN_2112301	0.394	0.015	DRAP1
ILMN_2097793	0.393	4.33e-07	ZBTB4
ILMN_3296994	0.393	0.000169	RPS26
ILMN_2319913	0.393	0.000311	DGKA
ILMN_1775542	0.392	4.7e-05	FAIM3
ILMN_3294222	0.392	7.8e-05	RPS2P32
ILMN_2210386	0.392	0.000157	TMEM17
ILMN_3178529	0.39	7.9e-05	FAM108A1
ILMN_3194217	0.39	0.000358	RPL19
ILMN_3282587	0.39	0.00684	H3F3A
ILMN_1685088	0.389	0.000105	RPL36
ILMN_1809478	0.387	0.000795	SSBP1
ILMN_1746917	0.387	0.00192	INO80B-WBP1
ILMN_1665280	0.386	7.44e-05	SPCS1
ILMN_1724479	0.385	4.38e-06	NR2C2
ILMN_1768311	0.385	9.61e-06	NPIPL3
ILMN_3294213	0.385	0.000521	AKAP2
ILMN_1688755	0.383	5.87e-05	AAK1
ILMN_2279367	0.383	0.00359	FCAR
ILMN_1757072	0.383	0.012	FKBP1A
ILMN_1717197	0.382	0.000712	CD3G
ILMN_1742450	0.381	0.000624	TAPBP
ILMN_1756204	0.38	0.000107	RPS6KA4
ILMN_1683658	0.379	0.0191	FKBP1A
ILMN_3205656	0.378	3.18e-05	GAPDH
ILMN_1744347	0.378	0.00032	DQ895289
ILMN_1761155	0.376	1.1e-08	PABPC1
ILMN_1805064	0.376	5.9e-06	SCARNA9
ILMN_1799103	0.376	8.65e-05	SNRPB
ILMN_1755658	0.375	8.07e-05	ABI3
ILMN_2260991	0.375	0.00443	TSPO
ILMN_3219806	0.372	5.74e-05	UNC93B1
ILMN_3245600	0.372	0.000488	DKFZp667M2411
ILMN_1722648	0.372	0.00079	SF3B4
ILMN_2214997	0.372	0.006	LRRFIP1
ILMN_1688318	0.37	3.65e-08	FRG1B
ILMN_1765109	0.37	5.64e-05	TNFRSF25
ILMN_2415979	0.37	0.000229	KIAA1751
ILMN_1701753	0.37	0.000758	HNRNPK
ILMN_2145116	0.369	4.31e-06	TMEM173
ILMN_1797005	0.369	0.000613	PGLS
ILMN_1750785	0.368	0.00146	SYTL1
ILMN_2367707	0.368	0.00157	PKN1
ILMN_3235221	0.366	0.0149	LOC644936
ILMN_1844464	0.364	1.96e-05	IL23A
ILMN_2366634	0.364	0.019	PKM2
ILMN_1759952	0.363	2.43e-06	PSMA5
ILMN_1710406	0.363	1.69e-05	PSMC1
ILMN_1790692	0.36	0.0034	GNLY
ILMN_3204734	0.359	2.91e-05	PILRB
ILMN_2352097	0.359	0.0215	GPR56
ILMN_2091123	0.358	0.00235	HCG2P7
ILMN_2360291	0.357	2.4e-05	UGCGL1
ILMN_1760890	0.356	0.00152	SEPN1
ILMN_1703326	0.355	6.19e-07	GPR44
ILMN_1777519	0.355	0.00057	ITGB7
ILMN_2327346	0.355	0.000842	SSBP4
ILMN_1717261	0.354	0.000184	HLA-DRB1
ILMN_1698419	0.354	0.000206	NCOR2
ILMN_1701854	0.354	0.000835	GNG5
ILMN_2313730	0.353	0.000306	RHOC
ILMN_1666372	0.352	2.83e-05	ATP5H
ILMN_1692145	0.352	0.000188	ZNF14
ILMN_1654445	0.352	0.000432	RPL36
ILMN_1686555	0.351	2.82e-05	FYN
ILMN_3261439	0.351	0.000565	FKBP5
ILMN_1660880	0.35	0.00034	RNH1
ILMN_3245236	0.349	0.00243	FBRS
ILMN_1676385	0.349	0.00464	PAK2
ILMN_1777129	0.349	0.00796	CENPT
ILMN_1657996	0.348	6.88e-05	C6orf214
ILMN_2117569	0.348	0.000874	DEM1
ILMN_1775327	0.348	0.00093	PKM2
ILMN_3239135	0.347	0.000145	FAM76A
ILMN_1653220	0.347	0.000488	PITPNM1
ILMN_1675848	0.347	0.00201	MYL12A
ILMN_3307729	0.346	6.06e-06	CXXC5
ILMN_1733603	0.346	2.35e-05	NDUFC1
ILMN_1782385	0.346	0.00194	POLR2A
ILMN_3269405	0.345	5.09e-06	HNRNPM
ILMN_1692956	0.345	8.85e-06	RPLP2
ILMN_2051900	0.344	0.000118	EID2B
ILMN_1809433	0.343	2.67e-06	XBP1
ILMN_1767651	0.343	4.91e-05	TECPR1
ILMN_3241626	0.342	0.00028	QRFPR
ILMN_1813028	0.34	4.07e-07	CBX5
ILMN_1651438	0.34	0.00587	ZFPM1
ILMN_3211906	0.34	0.0113	EEF1B2
ILMN_1701832	0.339	2.25e-06	RPL19
ILMN_1701314	0.339	0.000648	BC132896
ILMN_1808395	0.338	0.000294	ACAP1
ILMN_2186806	0.337	8.3e-05	HLA-A
ILMN_1726169	0.337	0.000167	EDF1
ILMN_3231944	0.337	0.000584	NMT2
ILMN_1717868	0.336	3.56e-06	CCT8
ILMN_2321451	0.336	4.25e-05	HNRNPD
ILMN_1714622	0.336	0.000228	TNRC6A
ILMN_3278506	0.336	0.00814	RPS2P32
ILMN_1757872	0.334	0.000339	SGK223
ILMN_1761138	0.334	0.000519	C9orf142
ILMN_1667932	0.333	6.64e-06	ANKRD36B
ILMN_1721225	0.333	2.84e-05	C20orf4
ILMN_2130180	0.333	0.00155	RPL13P5
ILMN_1738103	0.333	0.00472	COPE
ILMN_2179837	0.333	0.0198	BANF1
ILMN_2371169	0.333	0.0471	ZYX
ILMN_1738675	0.332	0.00658	PTPN6
ILMN_1695025	0.331	0.000625	CD2
ILMN_1714433	0.33	0.000655	MARCKSL1
ILMN_1692731	0.33	0.00167	TTYH3
ILMN_1782050	0.33	0.0055	CEBPD
ILMN_1773620	0.33	0.00626	SMARCC2
ILMN_2371147	0.33	0.00635	BCL7C
ILMN_2310909	0.329	0.000185	ATP2A3
ILMN_2115490	0.329	0.0274	NBPF1
ILMN_1651228	0.328	2.51e-06	RPS28
ILMN_3211132	0.328	1.29e-05	RPS2
ILMN_1780806	0.328	0.000186	ANKRD36B
ILMN_1670638	0.328	0.000201	PITPNC1
ILMN_2110751	0.328	0.000375	CHRNA5
ILMN_1673421	0.328	0.00116	LOC440704
ILMN_1703695	0.327	1.02e-09	C19orf12
ILMN_1787378	0.327	3.05e-05	ADD3
ILMN_1659206	0.327	0.00109	RARA
ILMN_1684349	0.327	0.00835	IL2RB
ILMN_1696463	0.327	0.0209	SPI1
ILMN_1699931	0.326	9.68e-07	HCST
ILMN_1900270	0.326	0.000289	AI349750
ILMN_1712155	0.326	0.00193	RPL6
ILMN_1772492	0.326	0.00194	SSTR2
ILMN_3188110	0.326	0.00384	C19orf60
ILMN_1671885	0.326	0.0261	MLF2
ILMN_3201445	0.325	2.74e-07	RPL7A
ILMN_2175601	0.325	8.03e-06	VDAC1
ILMN_1657771	0.325	2.88e-05	CRTC2
ILMN_2147105	0.325	3.63e-05	NPIPL2
ILMN_1719204	0.325	0.000191	PRPF31
ILMN_2332105	0.324	1.1e-05	WRNIP1
ILMN_1695598	0.324	9.11e-05	RPL18
ILMN_3251404	0.324	0.000815	NUCKS1
ILMN_1776678	0.324	0.00199	GIMAP7
ILMN_2311989	0.323	1.55e-05	CUTA
ILMN_1855278	0.323	0.000331	AW954199
ILMN_3241136	0.322	0.000147	RNASEK
ILMN_1794386	0.322	0.00117	IL2RG
ILMN_1769702	0.322	0.00134	GPAA1
ILMN_3238375	0.322	0.0062	CENPT
ILMN_1672940	0.321	1.1e-05	ZNF562
ILMN_2078547	0.321	0.000417	DOCK4
ILMN_3244457	0.321	0.023	EHBP1L1
ILMN_2088410	0.32	3.6e-05	PSMG2
ILMN_2311278	0.32	4.45e-05	ADD3
ILMN_1690105	0.32	0.004	STAT1
ILMN_1760143	0.32	0.00411	ADRM1
ILMN_1716056	0.32	0.00447	LMF2
ILMN_1690939	0.32	0.00804	TYMP
ILMN_3280565	0.32	0.0217	RPL10
ILMN_2078724	0.319	0.000249	C14orf153
ILMN_1730048	0.319	0.000267	C7orf26
ILMN_1785703	0.319	0.00174	LMOD3
ILMN_1744268	0.319	0.00525	PLEC
ILMN_1800354	0.319	0.0265	CST3
ILMN_3268914	0.318	0.00117	CLEC2D
ILMN_1671661	0.318	0.00418	HSD17B7
ILMN_1745415	0.317	7.55e-06	BBX
ILMN_2227495	0.317	0.000122	ZNF549
ILMN_1673933	0.317	0.000323	NPIP
ILMN_1661886	0.317	0.000735	APEX1
ILMN_1671494	0.317	0.00142	USP5
ILMN_2365465	0.316	4.02e-06	XBP1
ILMN_3245000	0.315	0.000344	RPL23A
ILMN_1796712	0.315	0.000951	S100A10
ILMN_1772487	0.314	1.04e-09	SUGP2
ILMN_1745697	0.314	0.0412	MGRN1
ILMN_3247645	0.313	3.58e-06	DKFZp686L07201
ILMN_1752046	0.313	0.000134	SH2B3
ILMN_1801600	0.313	0.000198	CCDC97
ILMN_1807106	0.313	0.00351	LDHA
ILMN_2259119	0.312	4.42e-08	PRMT2
ILMN_1679655	0.312	3.92e-06	WDR82
ILMN_1725241	0.312	7.73e-05	GSTK1
ILMN_2101651	0.312	0.00265	UBE2G2
ILMN_1754842	0.312	0.00352	DLGAP4
ILMN_2288483	0.311	0.000502	C3orf34
ILMN_1731666	0.311	0.00241	ZNF641
ILMN_1665831	0.311	0.0344	CLPTM1
ILMN_1693192	0.311	0.0369	PI3
ILMN_3298037	0.31	2.83e-06	RPS28
ILMN_3300663	0.31	0.000436	SLC35E2B
ILMN_1736008	0.31	0.000525	YRDC
ILMN_1769911	0.31	0.00131	SLC38A1
ILMN_1719756	0.31	0.00525	ZAP70
ILMN_1728132	0.309	0.000424	LDHB
ILMN_1802053	0.309	0.00119	ZNF91
ILMN_1795158	0.309	0.00654	FGR
ILMN_1726647	0.308	6.73e-05	RPS26
ILMN_3232828	0.308	0.00123	PPAPDC1B
ILMN_2405684	0.308	0.00137	BIRC3
ILMN_1673711	0.307	0.000129	HSP90AB1
ILMN_1659227	0.307	0.00116	CD79A
ILMN_1781580	0.307	0.00956	BRI3
ILMN_1683609	0.307	0.0129	UBA1
ILMN_1651788	0.307	0.0275	MAP3K11
ILMN_2399896	0.306	1.99e-05	SEC31A
ILMN_1664434	0.306	7.43e-05	TCF3
ILMN_1746565	0.306	0.00015	CD6
ILMN_2140990	0.306	0.00103	CAMK1
ILMN_3246409	0.306	0.00239	HNRNPH1
ILMN_2152257	0.306	0.00933	SSTR2
ILMN_2123312	0.305	5.69e-05	ERAP2
ILMN_1756501	0.305	9.93e-05	ST6GAL1
ILMN_1801040	0.305	0.0011	SPN
ILMN_2399264	0.304	5.31e-06	2006-09-01
ILMN_1745256	0.304	3.75e-05	CXXC5
ILMN_1738369	0.304	0.00043	TUFM
ILMN_1722223	0.304	0.000837	DQ587763
ILMN_1727284	0.304	0.00258	CD4
ILMN_1655418	0.304	0.00538	CAPNS1
ILMN_3241234	0.304	0.0217	S100A11
ILMN_1740633	0.304	0.0259	PRF1
ILMN_1793572	0.303	2.66e-08	C21orf81
ILMN_1708779	0.303	0.0085	GNLY
ILMN_1696065	0.302	1.86e-05	SDF4
ILMN_1794912	0.302	8.2e-05	ATP5H
ILMN_1718934	0.302	0.000589	AL049987
ILMN_3238053	0.302	0.00168	DA807047
ILMN_2319910	0.302	0.00184	DGKA
ILMN_1790807	0.301	1.54e-05	XPC
ILMN_1678054	0.301	0.00953	TRIM21
ILMN_1652650	0.3	7.87e-06	SH3KBP1
ILMN_3291511	0.3	0.00022	RPS26
ILMN_3305169	0.3	0.00145	ATF5
ILMN_1748827	0.299	7.44e-06	LOC388564
ILMN_2341363	0.299	3.44e-05	ATP5A1
ILMN_1808811	0.299	0.0249	SBNO2
ILMN_2109489	0.299	0.027	GZMB
ILMN_1753112	0.298	1.14e-05	CD5
ILMN_2320330	0.298	1.86e-05	MAL
ILMN_2092756	0.298	6.43e-05	TMEM109
ILMN_2180866	0.298	0.000349	RPS26P11
ILMN_1680279	0.297	0.00731	USP49
ILMN_2332713	0.296	1.89e-07	SLC25A3
ILMN_2365549	0.296	2.86e-07	BRPF1
ILMN_2376204	0.296	9.79e-05	LTB
ILMN_2050255	0.296	0.000111	UCKL1
ILMN_2105033	0.296	0.000898	PLDN
ILMN_2300695	0.295	5.41e-10	IKZF3
ILMN_1715555	0.295	0.000129	DBP
ILMN_1677085	0.294	0.00033	RGS19
ILMN_2322498	0.294	0.000432	RORA
ILMN_2193591	0.294	0.0103	UNC93B1
ILMN_3237656	0.293	7.05e-05	RAB11FIP1
ILMN_2125747	0.293	0.000274	CORO1A
ILMN_2058251	0.293	0.000512	VIM
ILMN_3240222	0.293	0.000656	SGK223
ILMN_1904980	0.293	0.00143	AW183894
ILMN_2400512	0.293	0.00146	PRKCSH
ILMN_1671191	0.293	0.00257	UQCRC1
ILMN_2130078	0.293	0.0028	CDKN2AIPNL
ILMN_3297945	0.293	0.0242	UBA1
ILMN_1681591	0.292	7.68e-08	PTPN1
ILMN_1651262	0.292	4.73e-07	HNRNPAB
ILMN_1784037	0.292	3.3e-05	ZBTB40
ILMN_1653794	0.292	0.000224	SNHG5
ILMN_1663866	0.292	0.000654	TGFBI
ILMN_2393254	0.292	0.00228	CAPNS1
ILMN_2207393	0.292	0.00479	CNOT3
ILMN_2192620	0.292	0.00602	DCAF15
ILMN_1766435	0.291	0.000106	WBP11
ILMN_1768284	0.29	4.26e-06	P2RY8
ILMN_3235013	0.29	0.000373	RPS28
ILMN_1696021	0.29	0.0116	KPNA6
ILMN_1785756	0.289	0.00103	H2AFX
ILMN_2101920	0.288	8.73e-05	HNRNPH1
ILMN_1785424	0.288	0.000208	ABLIM1
ILMN_3237177	0.288	0.000496	FAM175A
ILMN_1805395	0.288	0.000551	LTBP3
ILMN_1796206	0.288	0.00331	MLL3
ILMN_1751368	0.287	0.000683	HNRNPD
ILMN_1746148	0.287	0.00113	LRRC33
ILMN_2041101	0.287	0.00118	ANX2P2
ILMN_1786843	0.287	0.0119	KCTD13
ILMN_1662799	0.287	0.0427	GPSM3
ILMN_1747598	0.286	2.82e-05	PPP1R11
ILMN_1789839	0.286	0.000218	GTF3C1
ILMN_2379080	0.285	0.000164	NFATC2IP
ILMN_1900263	0.285	0.000338	AL359560
ILMN_2382906	0.284	6.59e-06	PLCG1
ILMN_1740165	0.284	7.52e-06	C14orf102
ILMN_3201517	0.284	9.59e-06	RPL23AP64
ILMN_2380967	0.284	2.68e-05	DNASE1L1
ILMN_1744665	0.284	0.000262	EP300
ILMN_2415144	0.284	0.000536	SP110
ILMN_1674421	0.284	0.000873	TM9SF4
ILMN_1747451	0.283	2.7e-06	PLCXD1
ILMN_1793990	0.283	3.17e-05	ID2
ILMN_1798980	0.283	7.13e-05	CAPZB
ILMN_1695827	0.283	0.00166	PPP1CA
ILMN_1791375	0.283	0.00302	STAG3L2
ILMN_2408179	0.283	0.00714	PRRC2A
ILMN_1725534	0.283	0.0232	ACTN4
ILMN_2215824	0.282	1.17e-07	ANKRD20A4
ILMN_3305949	0.282	3.95e-06	HNRNPA1L2
ILMN_1811972	0.282	7.47e-06	MYCBP2
ILMN_1715024	0.282	1.23e-05	LSS
ILMN_1776077	0.282	7.93e-05	D26121
ILMN_1694398	0.282	0.000328	EIF3F
ILMN_1728298	0.282	0.00155	SBK1
ILMN_1783142	0.282	0.00159	RPS4Y1
ILMN_3180420	0.282	0.00196	LOC100129269
ILMN_3266666	0.281	0.000115	NSA2
ILMN_3264112	0.281	0.000403	LOC388692
ILMN_1722492	0.281	0.000508	DUSP19
ILMN_1674160	0.281	0.00164	BIN1
ILMN_2117809	0.281	0.00439	GNPNAT1
ILMN_3223126	0.281	0.0173	TYMP
ILMN_1788250	0.28	0.000293	LDOC1
ILMN_1771057	0.28	0.00231	XAB2
ILMN_1824362	0.28	0.0134	BX105338
ILMN_1655612	0.279	7.01e-05	ARRDC2
ILMN_1714567	0.279	0.000391	AHNAK
ILMN_1724406	0.279	0.00124	INO80E
ILMN_3223500	0.279	0.00232	NA
ILMN_1756152	0.279	0.0053	MFSD11
ILMN_1730611	0.279	0.0391	RTN4
ILMN_1747303	0.278	5.14e-07	DDX39A
ILMN_1695261	0.278	4.82e-06	RPL10
ILMN_1676470	0.278	2.83e-05	TCF7
ILMN_1740749	0.278	7.17e-05	RPL7A
ILMN_3275275	0.278	0.000151	ORC4
ILMN_3187612	0.278	0.00253	FAM126B
ILMN_2391419	0.277	7.44e-07	SYNE2
ILMN_3248833	0.277	0.000494	RPS26
ILMN_2358069	0.277	0.00062	MAD1L1
ILMN_2139100	0.277	0.00936	SHISA5
ILMN_3235176	0.276	3.2e-05	C2orf89
ILMN_3277297	0.276	7.19e-05	RPL23AP64
ILMN_1695461	0.276	0.000169	PTPRA
ILMN_1707088	0.275	1.85e-05	DENND2D
ILMN_3248352	0.275	0.000133	CCDC88C
ILMN_3245066	0.275	0.000278	DENND4B
ILMN_1719303	0.275	0.000401	P4HB
ILMN_3236935	0.275	0.0154	ARHGDIA
ILMN_1679826	0.274	0.00129	CST7
ILMN_1784737	0.274	0.0149	S1PR4
ILMN_1671742	0.273	1.56e-06	UPF3A
ILMN_2348090	0.273	5.24e-06	MRPL55
ILMN_1663092	0.273	2.9e-05	CITED2
ILMN_2117171	0.273	5.95e-05	LMO4
ILMN_1740160	0.273	0.000195	PLCG1
ILMN_1653709	0.273	0.000309	TIMM9
ILMN_1719433	0.273	0.000368	CD1D
ILMN_1722900	0.272	2.58e-06	EIF4A1
ILMN_1886655	0.272	0.000609	TCRVB
ILMN_2249473	0.272	0.00323	SPTLC1
ILMN_1666050	0.272	0.0125	TMUB1
ILMN_2285713	0.272	0.0145	TDP1
ILMN_2402341	0.272	0.0298	MAPK3
ILMN_2403852	0.271	4.69e-06	CYTH1
ILMN_2365111	0.271	1.47e-05	MAP4K1
ILMN_2368713	0.271	4.54e-05	UBE2V1
ILMN_1651899	0.271	0.000145	RPL19
ILMN_2203950	0.271	0.000246	HLA-A
ILMN_3249748	0.271	0.000407	LDHA
ILMN_1765001	0.271	0.00203	HYAL3
ILMN_1685009	0.271	0.00558	ITGAM
ILMN_2349658	0.271	0.0126	TSPO
ILMN_1803676	0.27	2.38e-06	ENOSF1
ILMN_1781290	0.27	1.13e-05	RHOA
ILMN_2341815	0.27	1.29e-05	TFG
ILMN_3240721	0.27	6.12e-05	TDG
ILMN_3235006	0.27	0.00475	CNGB1
ILMN_1668605	0.269	7.55e-08	NAAA
ILMN_1675038	0.269	7.74e-06	PRMT2
ILMN_1682818	0.269	0.000383	ARPC4
ILMN_1671911	0.268	2.56e-06	MTA1
ILMN_2378257	0.268	3.7e-05	SDF4
ILMN_1670841	0.268	5.92e-05	CPNE1
ILMN_2134381	0.268	9.01e-05	NCRNA00203
ILMN_1807074	0.268	0.0001	MIF
ILMN_2093343	0.268	0.00226	PLAC8
ILMN_1676575	0.268	0.003	IKZF1
ILMN_1688152	0.268	0.00672	IL27RA
ILMN_1688565	0.268	0.022	ZNF580
ILMN_1752478	0.267	5.72e-07	DHRS3
ILMN_1733511	0.267	1.93e-05	GOLGA3
ILMN_1659077	0.267	3.61e-05	CD40LG
ILMN_1792681	0.267	0.000443	CCDC86
ILMN_1701613	0.267	0.00223	RARRES3
ILMN_1672650	0.267	0.00422	PKM2
ILMN_1667476	0.267	0.00435	LTBR
ILMN_1776674	0.267	0.00477	SAC3D1
ILMN_1791770	0.267	0.00667	SMARCC2
ILMN_2097790	0.267	0.0148	C1orf86
ILMN_2404154	0.267	0.0421	SERPINA1
ILMN_1676986	0.266	4.5e-06	PKD1P1
ILMN_1725642	0.266	2.18e-05	SUMO3
ILMN_1803624	0.266	0.00197	TMEM147
ILMN_1734602	0.266	0.00996	SRRM2
ILMN_1711450	0.265	6.86e-06	TH1L
ILMN_2175075	0.265	0.000112	SRSF4
ILMN_2334242	0.265	0.00144	CREB1
ILMN_1720865	0.265	0.00177	OSBPL7
ILMN_1669674	0.265	0.0127	CNPY3
ILMN_1812191	0.265	0.0217	C12orf57
ILMN_1688753	0.264	1.29e-06	PTDSS1
ILMN_1715169	0.264	0.000242	HLA-DRB1
ILMN_3238183	0.264	0.000767	BMS1P5
ILMN_1814011	0.264	0.00156	RPL23AP53
ILMN_1736311	0.264	0.00248	POU2F2
ILMN_1727300	0.264	0.0045	ZNF444
ILMN_3276794	0.263	1.26e-05	RPL23A
ILMN_1795218	0.263	1.29e-05	DHX30
ILMN_3208056	0.263	0.000318	RPL23A
ILMN_2049364	0.263	0.00191	METTL21A
ILMN_2143314	0.263	0.00265	SPIB
ILMN_1733421	0.262	2.44e-07	PRKCQ
ILMN_1718023	0.262	4.2e-05	APEH
ILMN_2380698	0.262	6.28e-05	DSTN
ILMN_2378952	0.262	0.00684	GPX4
ILMN_1892403	0.262	0.00689	X58062
ILMN_1772370	0.262	0.00783	ARHGEF1
ILMN_1780141	0.262	0.0248	TMEM66
ILMN_1667315	0.261	2.02e-05	STAG3L1
ILMN_1717674	0.261	3.11e-05	PEPD
ILMN_3299955	0.261	0.000313	RPS26
ILMN_1701731	0.261	0.000464	AKR1B1
ILMN_2130441	0.261	0.00193	HLA-H
ILMN_2337928	0.261	0.00241	CXCR5
ILMN_1664706	0.261	0.00384	HIST2H3D
ILMN_1807981	0.261	0.00441	SIGIRR
ILMN_1784299	0.261	0.0116	C19orf43
ILMN_1746457	0.26	3.43e-06	GTF3C2
ILMN_2338348	0.26	2.08e-05	UBASH3A
ILMN_1773018	0.26	0.00021	CUEDC2
ILMN_2408851	0.26	0.00105	ARHGAP30
ILMN_1657701	0.26	0.049	RBM14
ILMN_1767612	0.259	0.000457	BBS2
ILMN_1756131	0.259	0.00053	LOC284837
ILMN_1661917	0.259	0.000768	RPL10
ILMN_1760563	0.259	0.00775	PRRC2A
ILMN_1793017	0.258	9.91e-05	DGKQ
ILMN_3217172	0.258	0.000191	RPS2
ILMN_1784780	0.258	0.0017	CIC
ILMN_1654890	0.258	0.00211	LENG8
ILMN_1822307	0.258	0.00441	IL23A
ILMN_1757956	0.258	0.00586	PCGF1
ILMN_1664464	0.258	0.0351	PTGDS
ILMN_1682993	0.258	0.0486	NKG7
ILMN_1710124	0.257	5.01e-06	CMTM8
ILMN_1699703	0.257	0.000322	ARCN1
ILMN_2086064	0.256	2.57e-06	SNRPC
ILMN_1735155	0.256	4.12e-05	GLB1
ILMN_1694385	0.256	0.000234	YWHAB
ILMN_1783247	0.256	0.000279	C10orf11
ILMN_2286014	0.256	0.00495	CATSPER2
ILMN_2318725	0.256	0.027	EEF1B2
ILMN_2374159	0.255	1.4e-06	HERPUD1
ILMN_2307978	0.255	6.95e-06	FAM108A1
ILMN_2052790	0.255	0.0001	NONO
ILMN_1652198	0.255	0.00156	CCM2
ILMN_1694057	0.255	0.00179	EIF3K
ILMN_3278906	0.255	0.00368	RPSA
ILMN_2064694	0.255	0.00464	STIM1
ILMN_1713749	0.255	0.0225	CORO1A
ILMN_1749078	0.255	0.0298	TIMP2
ILMN_1668748	0.254	0.000192	MED15
ILMN_3219340	0.254	0.00079	RPL29
ILMN_1688279	0.254	0.00187	PVRIG
ILMN_1661599	0.254	0.00307	DDIT4
ILMN_1719656	0.254	0.00396	MRPL38
ILMN_1772218	0.254	0.00682	HLA-DPA1
ILMN_1715392	0.253	9.05e-05	PRPF3
ILMN_1671791	0.253	0.000186	PCK2
ILMN_1710434	0.253	0.0042	TBC1D10C
ILMN_2371590	0.253	0.0088	DDX17
ILMN_1659095	0.252	2.23e-05	RPL7A
ILMN_1719392	0.252	4.44e-05	FH
ILMN_2386530	0.252	0.000176	RPLP1
ILMN_1697561	0.252	0.000464	FBXL16
ILMN_2394250	0.252	0.000808	PLEKHA1
ILMN_2162367	0.252	0.00367	DMC1
ILMN_1708348	0.252	0.0198	ADAM8
ILMN_1770053	0.251	4.81e-05	RBBP7
ILMN_2399328	0.251	0.000183	COBRA1
ILMN_1738819	0.251	0.000227	EFTUD2
ILMN_2053921	0.251	0.000653	CAPZB
ILMN_1715702	0.251	0.000795	MAPK1IP1L
ILMN_1763322	0.251	0.00187	CCR3
ILMN_1774334	0.25	1.38e-05	HIGD2A
ILMN_1818149	0.25	0.00046	NA
ILMN_1763634	0.25	0.000752	PEX14
ILMN_1777286	0.25	0.0268	RPL13
ILMN_2297069	0.249	2.62e-05	FAM115A
ILMN_3289100	0.249	3.39e-05	RPL29
ILMN_1703041	0.249	4.12e-05	IDUA
ILMN_3228294	0.249	0.00011	RPL28
ILMN_2367020	0.249	0.000325	SEC61G
ILMN_1765851	0.249	0.00217	TRADD
ILMN_2280568	0.248	2.81e-06	ANKRD36
ILMN_2380801	0.248	1.48e-05	FYN
ILMN_1799367	0.248	2.33e-05	TMX2
ILMN_1724017	0.248	0.000166	ANKRD36
ILMN_1773964	0.248	0.0022	H1FX
ILMN_3181480	0.248	0.00269	GOLGA6L6
ILMN_2105253	0.248	0.00436	PTGR2
ILMN_1736256	0.248	0.00508	CALR
ILMN_1720542	0.247	1.57e-05	POLR2I
ILMN_1696407	0.247	0.00693	SRSF2
ILMN_1699836	0.247	0.0238	LSP1
ILMN_2200636	0.246	1.22e-07	KIAA1267
ILMN_1767658	0.246	3.31e-07	RRS1
ILMN_1719986	0.246	1.85e-05	PIK3IP1
ILMN_1738759	0.246	7.3e-05	PIGT
ILMN_2212823	0.246	0.000805	ZNF577
ILMN_1721703	0.246	0.00273	PNN
ILMN_1656670	0.246	0.00476	HLA-G
ILMN_2381397	0.246	0.00904	HSPD1
ILMN_1652073	0.246	0.0127	RPS23
ILMN_1763447	0.246	0.0305	PLXNB2
ILMN_2294784	0.245	4.34e-08	PRDM1
ILMN_1658677	0.245	8.2e-06	DTX3
ILMN_3275696	0.245	3.54e-05	SNX5
ILMN_1708151	0.245	0.000186	LAGE3
ILMN_2185675	0.245	0.000488	FAM159A
ILMN_3226291	0.245	0.000905	RPL29
ILMN_2119692	0.245	0.00628	CSAD
ILMN_2361104	0.245	0.00699	ZMAT3
ILMN_1690561	0.245	0.0142	GZMM
ILMN_1714418	0.245	0.0216	FAM101B
ILMN_2316236	0.245	0.0298	HOPX
ILMN_1725417	0.244	0.00126	NELL2
ILMN_2396410	0.244	0.00465	CS
ILMN_1671314	0.244	0.00697	UXT
ILMN_1689712	0.243	7.11e-05	RPLP1
ILMN_3267760	0.243	0.000628	RPL10A
ILMN_1728605	0.243	0.000863	TTC3
ILMN_2109416	0.243	0.00538	NAPSB
ILMN_1700109	0.243	0.0118	PTOV1
ILMN_3225534	0.243	0.0125	RNF216L
ILMN_1730658	0.242	9.81e-05	YTHDF2
ILMN_1810577	0.242	0.000644	RPS4X
ILMN_1653026	0.242	0.00138	PLAC8
ILMN_1742824	0.242	0.0018	SPATA13
ILMN_1787026	0.242	0.00209	SEC61G
ILMN_1789464	0.241	1.5e-06	SERINC5
ILMN_1706426	0.241	6.18e-05	DSTN
ILMN_1680437	0.241	0.00251	EEF1G
ILMN_1715698	0.241	0.0036	RNASEK
ILMN_3302177	0.241	0.00532	RPL14
ILMN_1794364	0.241	0.00958	CTSW
ILMN_1734153	0.241	0.0332	GDI1
ILMN_1789775	0.24	2.99e-06	WDR74
ILMN_1674661	0.24	0.000115	CIRBP
ILMN_2403247	0.24	0.000349	CMTM7
ILMN_1823809	0.24	0.00248	AK025082
ILMN_3225505	0.24	0.00322	RPS8
ILMN_1751079	0.24	0.00904	TAP1
ILMN_3222998	0.239	1.37e-06	SMG1
ILMN_1695334	0.239	4.94e-05	PYGO2
ILMN_1715179	0.239	5.99e-05	SNRPA1
ILMN_3299478	0.239	0.000288	RPS15
ILMN_1842582	0.239	0.000444	TTC39C
ILMN_1704571	0.239	0.000827	FAM53B
ILMN_1785202	0.239	0.00202	STAT4
ILMN_1672417	0.239	0.00999	PTPRCAP
ILMN_1741371	0.239	0.0166	TMEM8A
ILMN_1721636	0.239	0.0315	TSC22D4
ILMN_1701244	0.238	8.67e-07	ITFG2
ILMN_1805916	0.238	4.7e-05	NIPSNAP1
ILMN_1704477	0.238	0.000537	COX5A
ILMN_1704286	0.238	0.00111	FXYD5
ILMN_1681798	0.238	0.0019	2006-09-01
ILMN_2415162	0.238	0.00291	2001-09-01
ILMN_1658928	0.238	0.00547	GNB2
ILMN_3205162	0.238	0.0186	RPL4
ILMN_1668960	0.238	0.0347	MID1IP1
ILMN_3294335	0.237	9.54e-05	RPS2
ILMN_1671554	0.237	0.00116	LPIN1
ILMN_1742789	0.236	2.33e-05	LPXN
ILMN_2243553	0.236	0.000342	ZNF275
ILMN_1696708	0.236	0.00329	C14orf166
ILMN_2276758	0.236	0.00651	POFUT1
ILMN_2086417	0.236	0.00728	NDUFV2
ILMN_2352036	0.236	0.016	RTN4
ILMN_2087575	0.235	7.32e-05	ZC3H4
ILMN_1724230	0.235	9.24e-05	FRG1
ILMN_2112417	0.235	0.000749	PGAM1
ILMN_2384544	0.235	0.00077	ADAM15
ILMN_1794594	0.235	0.000932	RASGRP2
ILMN_1792910	0.235	0.00106	MNT
ILMN_2348788	0.235	0.00135	CD44
ILMN_1724959	0.234	1.71e-06	SEC31A
ILMN_3248948	0.234	1.52e-05	LOC100272216
ILMN_2051232	0.234	1.63e-05	SDHA
ILMN_1695821	0.234	4.36e-05	ACTR1B
ILMN_1794863	0.234	6.7e-05	CAMK2N1
ILMN_1682264	0.234	8.1e-05	WDR68
ILMN_1753467	0.234	0.000111	SAMD4B
ILMN_1812580	0.234	0.000126	YDJC
ILMN_1657862	0.234	0.000255	AHCY
ILMN_1718063	0.234	0.00152	LIPA
ILMN_3289352	0.234	0.0261	RPL6
ILMN_1727041	0.233	1.68e-05	EWSR1
ILMN_1679797	0.233	6.81e-05	ADARB1
ILMN_1759436	0.233	0.000383	NOSIP
ILMN_1761131	0.233	0.000582	ECI2
ILMN_1787628	0.233	0.00109	NOP56
ILMN_2185884	0.233	0.00119	DHRS4
ILMN_3301168	0.233	0.00166	UBE2V1
ILMN_1663799	0.233	0.0124	RPL32
ILMN_3227732	0.232	2.6e-05	RPS15
ILMN_2400352	0.232	3.59e-05	LRDD
ILMN_1691090	0.232	9.58e-05	MPV17
ILMN_1773352	0.232	0.00372	CCL5
ILMN_1709880	0.232	0.00604	RPLP0
ILMN_1728984	0.232	0.0359	PA2G4
ILMN_1720857	0.231	4.55e-05	SMA4
ILMN_2415189	0.231	5.32e-05	ATP1A1
ILMN_1800787	0.231	0.000141	RFTN1
ILMN_1764494	0.231	0.000238	ATP5A1
ILMN_1741200	0.231	0.000765	RFX5
ILMN_1747627	0.231	0.00123	ABCA2
ILMN_1821517	0.231	0.0137	X64709
ILMN_1677691	0.231	0.0197	FAM161A
ILMN_1741148	0.231	0.0241	ALDOA
ILMN_1699085	0.23	5.61e-05	AJ312026
ILMN_1654812	0.23	9.02e-05	UNC93B1
ILMN_1789338	0.23	0.000427	SORBS3
ILMN_1684346	0.23	0.000433	TNFAIP8L1
ILMN_2221564	0.23	0.000884	LYAR
ILMN_2061950	0.23	0.00128	RABGAP1
ILMN_2375319	0.23	0.00299	RASGRP2
ILMN_1740395	0.23	0.00901	RAVER1
ILMN_1796912	0.229	3.26e-07	ARHGEF7
ILMN_1797375	0.229	0.00109	KLF12
ILMN_2326997	0.229	0.0023	DHPS
ILMN_1662318	0.229	0.00595	CCDC59
ILMN_1703370	0.229	0.00602	ZDHHC12
ILMN_1672661	0.229	0.00848	SP110
ILMN_1723971	0.228	2.56e-06	SLC29A1
ILMN_1734830	0.228	3.27e-05	MTHFR
ILMN_1691843	0.228	0.000124	RNPS1
ILMN_1814808	0.228	0.000586	BFAR
ILMN_3306215	0.228	0.00246	RPL7A
ILMN_2095133	0.228	0.00259	SPTAN1
ILMN_1746716	0.228	0.00418	FAM108A6
ILMN_3195372	0.228	0.00494	CTDSP2
ILMN_3262849	0.228	0.00696	LOC339290
ILMN_1793384	0.228	0.0371	JAK1
ILMN_2103591	0.227	3.5e-06	MORC2
ILMN_2380494	0.227	3.47e-05	ANXA11
ILMN_1807737	0.227	0.000113	SFRS17A
ILMN_1663068	0.227	0.000182	C1orf228
ILMN_2365686	0.227	0.000334	ALG8
ILMN_1686871	0.227	0.000974	PARP1
ILMN_2046730	0.227	0.000999	S100A10
ILMN_2342638	0.227	0.00678	ASGR2
ILMN_1791211	0.227	0.00845	DOK2
ILMN_1705679	0.227	0.0119	SAFB2
ILMN_1808860	0.227	0.0303	STX5
ILMN_2263144	0.226	0.00012	TMEM223
ILMN_1676765	0.226	0.000161	RPL18A
ILMN_1669692	0.226	0.000611	IKZF3
ILMN_1761159	0.226	0.00105	ESYT1
ILMN_1739283	0.226	0.00268	UPF2
ILMN_1682938	0.226	0.00749	ARF3
ILMN_3197097	0.226	0.0156	TSTD1
ILMN_1785284	0.225	2.39e-06	ALDH6A1
ILMN_1659075	0.225	1.3e-05	HLA-DOA
ILMN_1795428	0.225	1.72e-05	WDR59
ILMN_1780940	0.225	0.00059	PPP2R5D
ILMN_1696087	0.225	0.00175	PHB2
ILMN_1688959	0.225	0.0135	CD27
ILMN_2367418	0.225	0.0236	OSCAR
ILMN_1772486	0.224	1.47e-07	ELF2
ILMN_1736568	0.224	7.1e-05	CASP2
ILMN_2124757	0.224	0.00046	DKFZp547I014
ILMN_3243011	0.224	0.000497	SDHD
ILMN_1668634	0.224	0.00173	FBXW7
ILMN_1763264	0.224	0.00272	MRPL2
ILMN_1734991	0.224	0.00356	PPM1B
ILMN_1710756	0.224	0.0105	ENO1
ILMN_1749591	0.224	0.0118	ITGAL
ILMN_1661138	0.223	7.25e-06	GON4L
ILMN_1684873	0.223	7e-05	ARSD
ILMN_1672295	0.223	0.00055	ZC3H12A
ILMN_2395389	0.223	0.00193	PSMC4
ILMN_1700628	0.223	0.00297	DDX24
ILMN_1732060	0.223	0.00693	ARHGAP1
ILMN_1728684	0.223	0.00834	PELP1
ILMN_1694259	0.223	0.00901	NSA2
ILMN_2400759	0.223	0.00945	CPVL
ILMN_2415776	0.222	1.93e-06	WWOX
ILMN_2370208	0.222	2.83e-06	CMTM3
ILMN_1716441	0.222	3.9e-06	SNORD4A
ILMN_3243859	0.222	6.16e-06	NDUFB9
ILMN_1702301	0.222	0.00258	DOCK10
ILMN_1814789	0.222	0.00646	UBAP2L
ILMN_1782618	0.222	0.00847	C9orf16
ILMN_1736575	0.222	0.0252	TRIM28
ILMN_2059886	0.222	0.0265	TTC38
ILMN_3192791	0.221	0.00025	HNRNPM
ILMN_1733696	0.221	0.000391	IMP3
ILMN_1690099	0.221	0.000462	ITGB1BP1
ILMN_1798557	0.221	0.000861	FAM153A
ILMN_1873034	0.221	0.00861	TCRA
ILMN_2390859	0.221	0.0298	NFKB2
ILMN_2288070	0.22	5.01e-06	FTO
ILMN_2059211	0.22	8.35e-06	KIAA0195
ILMN_3302356	0.22	0.000145	RPS14
ILMN_2208802	0.22	0.000182	NPIPL3
ILMN_1726410	0.22	0.000262	APRT
ILMN_1703005	0.22	0.00037	EIF3F
ILMN_1683597	0.22	0.000401	RPL23A
ILMN_3227529	0.22	0.00803	RPS13
ILMN_1791771	0.22	0.0367	HCK
ILMN_1760682	0.219	3.43e-06	STAG3L2
ILMN_2347748	0.219	6.74e-05	KRI1
ILMN_3244110	0.219	0.000425	FAM156B
ILMN_1653342	0.219	0.00107	DUS1L
ILMN_1662451	0.219	0.00192	FCER2
ILMN_1799604	0.219	0.00248	OCIAD1
ILMN_1775522	0.219	0.00469	MAGED1
ILMN_3225358	0.219	0.00758	FAM108A1
ILMN_2095840	0.219	0.0104	MYST3
ILMN_3226875	0.219	0.0211	RPS27A
ILMN_1656420	0.218	6.35e-05	C16orf67
ILMN_2401155	0.218	8.93e-05	PUM1
ILMN_1673991	0.218	0.000266	ATIC
ILMN_1723494	0.218	0.000469	SIRT2
ILMN_1793854	0.218	0.000947	INTS1
ILMN_1736597	0.218	0.00947	TKT
ILMN_1751164	0.218	0.0107	ARHGAP30
ILMN_1758823	0.218	0.0135	SMARCB1
ILMN_1770892	0.218	0.0279	YY1
ILMN_1731851	0.217	8.18e-10	OXA1L
ILMN_1795025	0.217	2.44e-07	NFX1
ILMN_1768176	0.217	5.43e-05	CXorf26
ILMN_1780699	0.217	6.42e-05	THAP11
ILMN_1756898	0.217	0.000221	COQ9
ILMN_1689446	0.217	0.000298	EIF3G
ILMN_3200322	0.217	0.00248	TOMM20
ILMN_1665219	0.217	0.00424	LTBP4
ILMN_2200659	0.217	0.0186	SNHG5
ILMN_2313889	0.217	0.0382	ZNF682
ILMN_1755462	0.216	9.1e-07	UGCGL1
ILMN_2121437	0.216	4.53e-06	NCL
ILMN_2208413	0.216	1.16e-05	ARHGAP15
ILMN_1771026	0.216	2.15e-05	GARS
ILMN_1804988	0.216	0.000228	MOAP1
ILMN_3241657	0.216	0.000302	TMEM204
ILMN_3241979	0.216	0.00256	TMEM179B
ILMN_1785528	0.216	0.00495	DKFZp434K1323
ILMN_1678032	0.216	0.00998	NR1H2
ILMN_1738681	0.216	0.0329	NUP62
ILMN_1718712	0.215	7.55e-06	C20orf177
ILMN_3230337	0.215	6.01e-05	LOC100132707
ILMN_1727098	0.215	6.17e-05	PPP1R16B
ILMN_1691881	0.215	0.000225	IL4R
ILMN_1761797	0.215	0.000355	CSTB
ILMN_2057573	0.215	0.00429	ESYT2
ILMN_2278653	0.215	0.0053	ZNF493
ILMN_1697567	0.215	0.00858	TPM3
ILMN_1774604	0.215	0.0223	PNKD
ILMN_1685170	0.215	0.0251	ANXA11
ILMN_3248703	0.214	3.08e-06	SNORD99
ILMN_1774584	0.214	0.000206	C2orf28
ILMN_1732053	0.214	0.000376	SNRNP70
ILMN_1667043	0.214	0.000418	EIF4A3
ILMN_1743097	0.214	0.000961	XRCC6
ILMN_2098947	0.214	0.00494	AK095700
ILMN_2390338	0.214	0.0161	UBE2E3
ILMN_1678775	0.214	0.0204	CLEC2D
ILMN_1704793	0.213	1.4e-05	MYPOP
ILMN_1655137	0.213	0.000114	ZCCHC11
ILMN_1751559	0.213	0.000158	TMEM204
ILMN_1806908	0.213	0.000188	PRKCB
ILMN_1700674	0.213	0.000269	RPL23AP53
ILMN_1779356	0.213	0.000829	TP53
ILMN_3227321	0.213	0.00128	DNPEP
ILMN_3235832	0.213	0.00178	CCL4L2
ILMN_1656382	0.213	0.00291	SLX1A
ILMN_2246894	0.213	0.00444	EDF1
ILMN_1782538	0.213	0.0173	VIM
ILMN_2407082	0.213	0.0194	2015-09-01
ILMN_1685005	0.213	0.0257	TNFRSF1A
ILMN_1669308	0.212	3.94e-05	BRPF1
ILMN_2073012	0.212	4.73e-05	TMEM203
ILMN_2082244	0.212	7.77e-05	FOXK1
ILMN_1778242	0.212	0.00012	CALM1
ILMN_1814230	0.212	0.000299	MTCP1NB
ILMN_2175894	0.212	0.000377	HNRNPR
ILMN_1753547	0.212	0.00108	STAT5A
ILMN_1672807	0.212	0.00206	CA5B
ILMN_2090397	0.212	0.0029	ISG20L2
ILMN_1815115	0.212	0.0053	CYC1
ILMN_1665049	0.212	0.00532	SPG11
ILMN_1673892	0.211	4.38e-07	GK5
ILMN_1691436	0.211	1.46e-05	BLVRA
ILMN_2101930	0.211	5.94e-05	POLG
ILMN_1763455	0.211	6.22e-05	VSTM1
ILMN_3268564	0.211	0.000298	C19orf60
ILMN_3209973	0.211	0.00307	SSBP4
ILMN_1680770	0.211	0.00418	UBQLN2
ILMN_2074860	0.211	0.00435	ZNF277
ILMN_1745385	0.211	0.00456	HNRNPM
ILMN_2376416	0.211	0.00587	UBXN11
ILMN_2415536	0.211	0.0263	SIPA1
ILMN_1658080	0.21	1.05e-06	ZNF573
ILMN_1653129	0.21	1.01e-05	CSTF2
ILMN_2153466	0.21	3.36e-05	FAM50B
ILMN_1727671	0.21	4.9e-05	SSH1
ILMN_2092232	0.21	0.000125	TSR1
ILMN_3199798	0.21	0.000158	RPL10
ILMN_1653793	0.21	0.000533	PDPK1
ILMN_1662383	0.21	0.000974	ZRANB2
ILMN_1747305	0.21	0.00103	GIMAP8
ILMN_2096654	0.21	0.00232	COMMD4
ILMN_1770433	0.21	0.00464	PIK3CG
ILMN_1668514	0.21	0.0181	PIP5K1C
ILMN_2379734	0.209	2.99e-07	CTBP1
ILMN_2285568	0.209	8.56e-07	NAAA
ILMN_1659766	0.209	8.61e-06	BAG3
ILMN_1668277	0.209	8.81e-05	BLK
ILMN_3234841	0.209	0.000232	RPL23AP7
ILMN_1745217	0.209	0.000297	KIAA1310
ILMN_1671839	0.209	0.00085	TAF1C
ILMN_2397721	0.209	0.00108	GLB1
ILMN_1671854	0.209	0.00143	DKFZp666C094
ILMN_2411915	0.209	0.00187	ATG4B
ILMN_1753719	0.209	0.00232	GTF2A2
ILMN_1722491	0.209	0.00254	APRT
ILMN_1713369	0.209	0.00687	RPL13A
ILMN_2321648	0.209	0.00694	SH2D3C
ILMN_1893633	0.209	0.00935	LOC439949
ILMN_1795949	0.209	0.0285	CORO7
ILMN_1915783	0.209	0.0412	CD237661
ILMN_1660462	0.208	1.29e-05	MCOLN2
ILMN_3228037	0.208	1.64e-05	GCDH
ILMN_1780601	0.208	2.21e-05	EMR1
ILMN_1696675	0.208	3.26e-05	CES2
ILMN_2350266	0.208	6.53e-05	FBXO46
ILMN_1653504	0.208	0.000104	S1PR1
ILMN_1709623	0.208	0.000151	MAPK7
ILMN_1752159	0.208	0.000185	AHNAK
ILMN_3229033	0.208	0.000912	TDG
ILMN_1668683	0.208	0.0019	MLL
ILMN_2396996	0.208	0.00431	PPCS
ILMN_1746171	0.208	0.0172	H2AFY
ILMN_1679093	0.208	0.0282	ZNF581
ILMN_1671207	0.207	6.49e-05	IARS2
ILMN_1672662	0.207	6.5e-05	SLC20A1
ILMN_3200597	0.207	6.8e-05	RPL7A
ILMN_1771593	0.207	0.000127	RRM1
ILMN_2399174	0.207	0.000145	TRAK1
ILMN_1779095	0.207	0.000148	CEBPE
ILMN_2056032	0.207	0.001	CD99
ILMN_1706841	0.207	0.00123	PGAM4
ILMN_2155998	0.207	0.00136	PSMD6
ILMN_1720285	0.207	0.00219	ESD
ILMN_1724148	0.207	0.00588	ORAI1
ILMN_1713884	0.207	0.012	C16orf42
ILMN_1728163	0.207	0.0194	CTDSP1
ILMN_2403555	0.206	5.92e-07	DHX30
ILMN_1705447	0.206	8.07e-05	AFG3L1
ILMN_1802646	0.206	0.000351	EPHB6
ILMN_1805474	0.206	0.00082	C1orf131
ILMN_2364062	0.206	0.00096	THOC4
ILMN_1705737	0.206	0.00129	IMPDH2
ILMN_1721022	0.206	0.00207	SHC1
ILMN_2115005	0.206	0.00228	FGD2
ILMN_2096970	0.206	0.00723	MYO3B
ILMN_1662328	0.206	0.0137	CNNM3
ILMN_1703053	0.205	2.31e-06	ZFP91
ILMN_1788783	0.205	3.66e-05	TRAM2
ILMN_2367141	0.205	4.26e-05	TCF7
ILMN_1723117	0.205	0.000193	IPO9
ILMN_1745599	0.205	0.000698	AK056817
ILMN_1754584	0.205	0.000784	DR157451
ILMN_1667430	0.205	0.00184	DEGS1
ILMN_2079386	0.205	0.007	RPL22
ILMN_3299520	0.205	0.0207	PRKCB
ILMN_1799062	0.205	0.0317	NFKB2
ILMN_1667371	0.205	0.0431	SLA
ILMN_3245458	0.204	1.93e-05	SNORA61
ILMN_1705733	0.204	0.000272	RPRD2
ILMN_2187487	0.204	0.00131	HEATR5B
ILMN_1762725	0.204	0.00133	EIF3L
ILMN_1745421	0.204	0.00354	ZMAT5
ILMN_2322499	0.204	0.00646	RORA
ILMN_1786810	0.204	0.00848	KIR2DL1
ILMN_1691611	0.204	0.0154	HNRNPA1L2
ILMN_2380418	0.204	0.0171	BICD2
ILMN_1786722	0.204	0.0416	ZNF385A
ILMN_1694177	0.203	5.82e-05	PCNA
ILMN_1675709	0.203	8.68e-05	ARFGAP1
ILMN_3293049	0.203	9.15e-05	POLRMT
ILMN_1716876	0.203	0.000165	MED27
ILMN_1811615	0.203	0.000278	COPA
ILMN_1703564	0.203	0.00151	DYNLRB1
ILMN_1786823	0.203	0.00218	ICAM2
ILMN_1766185	0.203	0.0027	AXIN1
ILMN_1691402	0.203	0.00442	LOC645513
ILMN_1665736	0.203	0.00604	EIF4A1
ILMN_1698766	0.203	0.018	PYCARD
ILMN_2320888	0.203	0.0191	CXCR4
ILMN_1658399	0.203	0.0251	KLRG1
ILMN_3231550	0.203	0.0351	MRI1
ILMN_2124951	0.202	4.85e-08	RBMX
ILMN_1656316	0.202	1.66e-06	ZMYM3
ILMN_3246713	0.202	4.03e-06	SNORA22
ILMN_1789243	0.202	1.2e-05	VPS33B
ILMN_1823231	0.202	2.14e-05	CR603183
ILMN_1799856	0.202	0.00015	NOMO3
ILMN_2133534	0.202	0.000344	SMA4
ILMN_2324561	0.202	0.000613	SLC7A6
ILMN_1675266	0.202	0.000892	NAGPA
ILMN_3202591	0.202	0.000935	GLTSCR2
ILMN_1691570	0.202	0.00102	METTL5
ILMN_1681678	0.202	0.00173	CTDSP1
ILMN_1653115	0.202	0.0027	ECH1
ILMN_3305899	0.202	0.00531	RPL32
ILMN_2169025	0.202	0.0078	JOSD2
ILMN_3289685	0.202	0.0132	NA
ILMN_1751034	0.202	0.0217	ITPRIPL2
ILMN_1912662	0.202	0.0231	AA204695
ILMN_2146372	0.201	3.27e-05	KCTD6
ILMN_2285141	0.201	3.31e-05	USP48
ILMN_3241970	0.201	4.71e-05	POLR2J2
ILMN_2291954	0.201	9.59e-05	SLA
ILMN_1781207	0.201	0.000123	FYN
ILMN_2051519	0.201	0.000953	RPL37A
ILMN_1707627	0.201	0.00106	TPI1
ILMN_2398711	0.201	0.00123	SIRT2
ILMN_1816713	0.201	0.00297	BX393727
ILMN_1656791	0.201	0.00338	RPS6
ILMN_3235853	0.201	0.00377	S1PR1
ILMN_3248069	0.201	0.00563	RPL3
ILMN_1664016	0.201	0.00642	ARHGEF18
ILMN_1812403	0.201	0.00778	BCAP31
ILMN_3177285	0.201	0.00986	HNRNPR
ILMN_3220888	0.201	0.0106	RPS6
ILMN_1744604	0.201	0.0186	CYBA
ILMN_2333367	0.201	0.0196	FKBP1A
ILMN_1748124	0.201	0.0388	TSC22D3
ILMN_3237404	0.201	0.0441	AL832567
ILMN_2169839	0.201	0.0472	CNBP
ILMN_1669635	0.2	2.62e-06	NUP85
ILMN_2391512	0.2	1.03e-05	NAAA
ILMN_2271627	0.2	7.08e-05	ATXN2L
ILMN_1726928	0.2	0.000258	TCEA3
ILMN_1759595	0.2	0.000364	GNB1L
ILMN_1729533	0.2	0.00162	APOA1BP
ILMN_1683700	0.2	0.00167	TNFSF13
ILMN_2113535	0.2	0.00287	PCYOX1
ILMN_1678235	0.2	0.00346	KIAA1267
ILMN_3239548	0.2	0.0109	STAG3L2
ILMN_2228196	0.2	0.0114	C6orf170
ILMN_1745788	0.2	0.0124	CX3CR1
ILMN_1744212	0.2	0.0131	INPP5D
ILMN_2243516	0.2	0.0175	C11orf63
ILMN_1693789	0.2	0.0178	ALPP
ILMN_1760027	0.2	0.0327	WAS
ILMN_2386818	0.199	5.35e-06	URGCP
ILMN_1682792	0.199	1.71e-05	BYSL
ILMN_2084353	0.199	2.76e-05	M6PR
ILMN_2131493	0.199	3.78e-05	MAVS
ILMN_2361186	0.199	4.11e-05	PHF20L1
ILMN_1803995	0.199	0.00014	TM7SF3
ILMN_1665235	0.199	0.000552	CRTAP
ILMN_2088612	0.199	0.000596	XPO4
ILMN_1719611	0.199	0.000755	CCT6P3
ILMN_3197767	0.199	0.00179	HNRNPA1L2
ILMN_1680129	0.199	0.00191	NSUN2
ILMN_1668345	0.199	0.00622	OAF
ILMN_2103295	0.199	0.0194	NSA2
ILMN_1729234	0.199	0.0475	TPP1
ILMN_3238048	0.198	1.88e-06	PMS2L5
ILMN_2191313	0.198	7.77e-06	FAM21A
ILMN_1682288	0.198	8.64e-05	GUSBP9
ILMN_1686254	0.198	0.000171	FAM127B
ILMN_1798679	0.198	0.000436	ANO9
ILMN_1745806	0.198	0.000544	PEMT
ILMN_1764871	0.198	0.000966	PIGP
ILMN_2405991	0.198	0.000983	TRAF7
ILMN_1678422	0.198	0.0011	DHX58
ILMN_2408102	0.198	0.00271	TFIP11
ILMN_1733932	0.198	0.00272	SNUPN
ILMN_1795227	0.198	0.00485	DYNLL1
ILMN_3285162	0.198	0.015	EZH1
ILMN_1810055	0.198	0.0224	ITFG3
ILMN_3206132	0.198	0.0324	RPS8
ILMN_1687440	0.198	0.0493	HIPK2
ILMN_1732554	0.197	2.07e-06	ZNF346
ILMN_1770768	0.197	4.19e-06	SLAMF1
ILMN_1733811	0.197	1.2e-05	JUP
ILMN_1778013	0.197	3.61e-05	PDPR
ILMN_3238570	0.197	5.32e-05	EIF3CL
ILMN_1756723	0.197	6.86e-05	DPP7
ILMN_1671142	0.197	9.15e-05	GPR68
ILMN_1660343	0.197	0.000265	BC035411
ILMN_1673023	0.197	0.000473	EP400
ILMN_1902658	0.197	0.000489	LOC92249
ILMN_1738326	0.197	0.000891	EIF4E2
ILMN_1789001	0.197	0.00161	SLC35B2
ILMN_1674034	0.197	0.00492	H2AFY
ILMN_2226324	0.197	0.00856	BRP44L
ILMN_2160005	0.197	0.013	NUMA1
ILMN_2069446	0.197	0.0157	SAFB2
ILMN_2127477	0.197	0.016	G6PC3
ILMN_2207363	0.197	0.0166	RABAC1
ILMN_1703558	0.197	0.0187	FHL3
ILMN_1656145	0.196	1.45e-05	GOT1
ILMN_2296860	0.196	0.000131	EMR4P
ILMN_1770356	0.196	0.000163	POLRMT
ILMN_1804789	0.196	0.000183	KIAA1967
ILMN_2177090	0.196	0.000191	NBPF11
ILMN_1697864	0.196	0.000465	CXorf38
ILMN_3224290	0.196	0.000568	UBE2V1
ILMN_2050617	0.196	0.000888	CCT6P1
ILMN_1768488	0.196	0.00156	TERF2
ILMN_1698463	0.196	0.00181	ILF3
ILMN_1669788	0.196	0.00191	NUDT14
ILMN_1690064	0.196	0.00324	RUNDC2B
ILMN_3298582	0.196	0.0146	PTMA
ILMN_1754121	0.196	0.0331	CSK
ILMN_1793724	0.195	3.31e-05	C3orf31
ILMN_1761069	0.195	6.16e-05	UVRAG
ILMN_1808568	0.195	6.24e-05	PYCR2
ILMN_2365544	0.195	0.000284	NHP2
ILMN_3226613	0.195	0.00051	CLEC2D
ILMN_2134039	0.195	0.000912	ACN9
ILMN_1655983	0.195	0.00215	CDC14A
ILMN_1748476	0.195	0.00502	NOP58
ILMN_1670539	0.195	0.00638	SNX29
ILMN_1765044	0.195	0.00691	CUTC
ILMN_2133638	0.195	0.00786	CTDNEP1
ILMN_2101034	0.194	4.11e-06	CAPN12
ILMN_1689001	0.194	2.61e-05	CDK4
ILMN_1702407	0.194	6.48e-05	SPIN1
ILMN_1667925	0.194	0.000164	PDCL3
ILMN_1760683	0.194	0.000182	SRSF9
ILMN_1657361	0.194	0.000283	CBX7
ILMN_1804148	0.194	0.00047	TMED4
ILMN_2373632	0.194	0.000894	IDH3B
ILMN_1669447	0.194	0.00106	PYHIN1
ILMN_1668910	0.194	0.00139	LTB4R2
ILMN_1657495	0.194	0.0015	MLEC
ILMN_1794588	0.194	0.00185	DYRK2
ILMN_2402168	0.194	0.00254	EXOSC10
ILMN_1772189	0.194	0.00628	ABCD1
ILMN_1759341	0.194	0.0146	MAN2B1
ILMN_2321416	0.194	0.0188	DIAPH1
ILMN_1713807	0.193	1.03e-09	MAN1C1
ILMN_1813685	0.193	4.72e-06	RAB7L1
ILMN_1710216	0.193	1.17e-05	AVEN
ILMN_1752728	0.193	1.39e-05	FUCA1
ILMN_1703894	0.193	0.000355	SLX1A
ILMN_1701940	0.193	0.000938	FAM73B
ILMN_2386016	0.193	0.000981	C2orf28
ILMN_1698491	0.193	0.00121	MBD3
ILMN_1659058	0.193	0.00236	PPP1R10
ILMN_1726030	0.193	0.00552	GPX7
ILMN_1806017	0.193	0.00665	PSME1
ILMN_2055634	0.193	0.0109	TIAF1
ILMN_1708486	0.193	0.0173	CNN2
ILMN_1721024	0.192	1.66e-06	SRFBP1
ILMN_1721316	0.192	5.17e-06	TNFRSF10A
ILMN_2174394	0.192	2.06e-05	MMS19
ILMN_1755862	0.192	2.56e-05	PFAS
ILMN_1804539	0.192	6.09e-05	GPR89A
ILMN_1732089	0.192	0.000384	MRI1
ILMN_1769550	0.192	0.00062	SLFN5
ILMN_1782753	0.192	0.00085	LOC153684
ILMN_1734184	0.192	0.00118	PLBD2
ILMN_3236036	0.192	0.00133	LOC283663
ILMN_1806010	0.192	0.00188	CUL9
ILMN_2078389	0.192	0.00298	SLC4A2
ILMN_1752333	0.192	0.00315	SLC35E1
ILMN_2213136	0.192	0.0126	LEF1
ILMN_2165753	0.192	0.0321	HLA-A
ILMN_3239343	0.192	0.0398	STAG3L1
ILMN_1687724	0.191	6.25e-09	RAP1GDS1
ILMN_1732313	0.191	2.82e-06	PRR13
ILMN_2368971	0.191	0.000182	PSMD12
ILMN_2137789	0.191	0.000531	KLF4
ILMN_3305508	0.191	0.000762	ABCA1
ILMN_1800512	0.191	0.0011	HMOX1
ILMN_1733799	0.191	0.0048	FAM195B
ILMN_2086095	0.191	0.0181	ID2
ILMN_2041236	0.191	0.0212	RAP1GAP2
ILMN_3243069	0.191	0.0223	CDK11A
ILMN_1778240	0.191	0.0232	GFOD1
ILMN_1734190	0.19	6.95e-06	TCEAL3
ILMN_2329114	0.19	4.9e-05	COLQ
ILMN_2379130	0.19	0.000996	IRAK1
ILMN_1733155	0.19	0.00244	GIT1
ILMN_1749243	0.19	0.00311	BANF1
ILMN_1756928	0.19	0.00355	RTN1
ILMN_1797342	0.19	0.00448	FNBP1
ILMN_1780898	0.19	0.00649	PRKCH
ILMN_2351298	0.19	0.0202	WIPF1
ILMN_1763887	0.189	3.29e-06	SFI1
ILMN_1788607	0.189	7.33e-05	RPL23A
ILMN_1684497	0.189	0.000755	PYROXD2
ILMN_1688775	0.189	0.00411	METRNL
ILMN_1801348	0.189	0.00696	GOT2
ILMN_1742521	0.189	0.0132	GRB2
ILMN_1808041	0.189	0.0144	RPL10A
ILMN_2353697	0.188	3.64e-06	HINFP
ILMN_1772455	0.188	0.000132	HDAC3
ILMN_1654262	0.188	0.00142	ZMAT3
ILMN_1651819	0.188	0.00187	GALNT11
ILMN_1742432	0.188	0.0033	COBRA1
ILMN_1715760	0.188	0.00509	HUAT
ILMN_2377240	0.188	0.00769	AKTIP
ILMN_2377669	0.188	0.0269	CD247
ILMN_3236377	0.188	0.0407	C2orf69
ILMN_3242357	0.187	1.87e-06	BC035067
ILMN_1652753	0.187	2.59e-06	PAAF1
ILMN_2285618	0.187	5.12e-06	DIP2A
ILMN_1661264	0.187	0.000184	SHMT2
ILMN_1756862	0.187	0.000615	APOL3
ILMN_2194627	0.187	0.000716	GMCL1
ILMN_1690139	0.187	0.00361	KIAA0748
ILMN_2390586	0.187	0.00362	SP100
ILMN_2377109	0.187	0.00509	LCK
ILMN_1770963	0.187	0.0069	NAALADL1
ILMN_2249920	0.187	0.00981	FYN
ILMN_1669433	0.187	0.0323	KIAA0913
ILMN_2073184	0.187	0.046	S1PR5
ILMN_1739798	0.186	1.75e-05	C7orf30
ILMN_2111229	0.186	0.00014	BZRAP1
ILMN_2401822	0.186	0.000186	FTSJ1
ILMN_1738955	0.186	0.000797	ANAPC16
ILMN_2206141	0.186	0.000813	BAGE
ILMN_1746138	0.186	0.00162	RLTPR
ILMN_1766010	0.186	0.00255	YARS
ILMN_1703791	0.186	0.0028	ANXA7
ILMN_2106380	0.186	0.00824	TNFSF15
ILMN_1698487	0.186	0.013	SDHD
ILMN_2405129	0.186	0.0151	ARHGEF1
ILMN_1731922	0.186	0.0249	NA
ILMN_2403458	0.186	0.0253	SMARCB1
ILMN_1813671	0.186	0.0341	SLC25A1
ILMN_1694776	0.185	3.77e-10	SCP2
ILMN_1713505	0.185	2.14e-06	NPC1
ILMN_1827840	0.185	4.79e-06	BQ068637
ILMN_2096985	0.185	5.62e-06	ALDH6A1
ILMN_1805726	0.185	1.34e-05	R3HDM2
ILMN_1767219	0.185	8.55e-05	POLR1C
ILMN_1663379	0.185	0.000321	FBXL15
ILMN_2277419	0.185	0.000358	SLC38A10
ILMN_2086238	0.185	0.000592	SMYD4
ILMN_1662954	0.185	0.00131	CCT7
ILMN_1694084	0.185	0.0019	CYTH1
ILMN_2157435	0.185	0.00424	DYNLRB1
ILMN_2167617	0.185	0.00544	NACA
ILMN_1669281	0.185	0.00576	CLN3
ILMN_2369682	0.185	0.00594	HNRNPA2B1
ILMN_1668743	0.185	0.00634	RILPL2
ILMN_1690982	0.185	0.00656	DDT
ILMN_1655961	0.185	0.0078	NAG8
ILMN_1671568	0.185	0.0157	ECHDC2
ILMN_1754179	0.185	0.0161	AP1G2
ILMN_1795697	0.185	0.0308	AFF4
ILMN_1668134	0.185	0.0337	GSTM1
ILMN_3243714	0.185	0.0359	HLA-DRB1
ILMN_1672755	0.185	0.0385	RPL32
ILMN_1716157	0.184	7.52e-06	UBAP2
ILMN_3251361	0.184	4.09e-05	NBPF1
ILMN_2338116	0.184	4.23e-05	TRAF5
ILMN_1689123	0.184	6.33e-05	CCNK
ILMN_1670878	0.184	6.99e-05	YTHDC1
ILMN_1811171	0.184	0.000167	GPR132
ILMN_1804610	0.184	0.000215	NFX1
ILMN_1754199	0.184	0.000275	BCL7B
ILMN_3201216	0.184	0.000319	RPS4X
ILMN_1770733	0.184	0.000331	RIC8A
ILMN_3231390	0.184	0.000566	NHP2
ILMN_2389582	0.184	0.000686	HNRNPL
ILMN_1746883	0.184	0.00106	SAT2
ILMN_2362902	0.184	0.00331	RASSF5
ILMN_2087702	0.184	0.0115	MYH9
ILMN_1734353	0.184	0.0139	GPX4
ILMN_1810977	0.184	0.0193	CDV3
ILMN_1748968	0.184	0.033	ATG10
ILMN_2327860	0.184	0.0339	MAL
ILMN_1733956	0.183	8.24e-06	IARS
ILMN_1669818	0.183	1.18e-05	ESD
ILMN_1695468	0.183	0.000657	SRPK2
ILMN_1783304	0.183	0.0008	ATP1B3
ILMN_1739532	0.183	0.00134	DPRXP4
ILMN_1810275	0.183	0.00382	SLC7A7
ILMN_1738150	0.183	0.0054	SUMO2
ILMN_2394381	0.183	0.00687	CLN3
ILMN_3241758	0.183	0.0208	POTEF
ILMN_1798581	0.183	0.0228	MCM8
ILMN_2385220	0.183	0.029	DFFA
ILMN_2383419	0.182	2.71e-08	GMEB1
ILMN_1655864	0.182	1.71e-06	FAM115C
ILMN_1657451	0.182	2.7e-06	SRPK2
ILMN_1741143	0.182	4e-06	TXK
ILMN_1738750	0.182	1.01e-05	TFCP2
ILMN_1652580	0.182	1.46e-05	POLD1
ILMN_2393544	0.182	2.28e-05	PRMT2
ILMN_2323491	0.182	2.53e-05	NUP62
ILMN_1689704	0.182	4.92e-05	TMEM5
ILMN_1723235	0.182	8.02e-05	DUS3L
ILMN_3236367	0.182	9.26e-05	IFFO2
ILMN_2224143	0.182	0.000265	MCM3
ILMN_1715242	0.182	0.000274	AK125884
ILMN_1656537	0.182	0.00134	SNRPN
ILMN_1803686	0.182	0.00242	ADA
ILMN_2199389	0.182	0.00329	VIPR1
ILMN_1810782	0.182	0.00338	SH3KBP1
ILMN_1810531	0.182	0.00369	DRG2
ILMN_2395375	0.182	0.00839	GABBR1
ILMN_1797988	0.182	0.00867	KLRD1
ILMN_1731418	0.182	0.0131	SP110
ILMN_2256295	0.182	0.0399	GNLY
ILMN_1776435	0.181	9.76e-08	GPRIN3
ILMN_1762801	0.181	2.49e-07	KLF12
ILMN_1677756	0.181	2.63e-06	UBE2D2
ILMN_1781819	0.181	6.88e-06	PAPSS1
ILMN_1780315	0.181	7.18e-06	PUSL1
ILMN_3236732	0.181	1.28e-05	LOC100129637
ILMN_2211534	0.181	5.68e-05	TMC8
ILMN_1697088	0.181	7.53e-05	ARMC5
ILMN_3226392	0.181	8.25e-05	RPF2
ILMN_1719158	0.181	9.74e-05	CTBP1
ILMN_1718672	0.181	0.000285	NHP2
ILMN_2064606	0.181	0.000326	TBC1D2B
ILMN_1796855	0.181	0.000573	TIAL1
ILMN_1697286	0.181	0.00115	SF3A1
ILMN_3308808	0.181	0.00145	MIR130A
ILMN_1810838	0.181	0.00193	MTDH
ILMN_1689327	0.181	0.00356	HMGN2
ILMN_2267914	0.181	0.0039	CD68
ILMN_2106265	0.181	0.00423	GDPD1
ILMN_2403994	0.181	0.0136	RALY
ILMN_1742705	0.18	9.21e-08	SLC39A11
ILMN_1742026	0.18	2.49e-05	PYHIN1
ILMN_1760174	0.18	2.93e-05	MCCC1
ILMN_1693726	0.18	5.43e-05	TBC1D10A
ILMN_1658337	0.18	5.54e-05	AKIRIN1
ILMN_1737588	0.18	7.5e-05	C21orf33
ILMN_1772527	0.18	9.63e-05	C12orf44
ILMN_1708143	0.18	0.000133	FAM127A
ILMN_1686109	0.18	0.000157	CCL23
ILMN_1693421	0.18	0.000248	RPN2
ILMN_2376667	0.18	0.000383	POFUT2
ILMN_1715569	0.18	0.00133	CCDC53
ILMN_1770977	0.18	0.00359	TMEM134
ILMN_3183750	0.18	0.00446	CR610619
ILMN_1728845	0.18	0.00482	SMARCD1
ILMN_1669310	0.18	0.00567	RHOT2
ILMN_1737344	0.18	0.00597	DDX41
ILMN_1714352	0.18	0.00719	DMWD
ILMN_1765446	0.18	0.00895	EMP3
ILMN_1781155	0.18	0.0116	LYN
ILMN_1766803	0.18	0.0138	TUBGCP6
ILMN_1793563	0.18	0.0181	DCTN1
ILMN_3251605	0.18	0.0243	KLHL28
ILMN_3285198	0.18	0.032	SET
ILMN_1656287	0.18	0.0442	SPOCK2
ILMN_1821975	0.179	4.83e-06	TCRBV4S1A1T
ILMN_1809963	0.179	1.22e-05	RSAD1
ILMN_1765520	0.179	8.29e-05	MTIF2
ILMN_1771139	0.179	0.000477	FBXO31
ILMN_1781680	0.179	0.000586	DAP3
ILMN_3211079	0.179	0.000694	RPS2
ILMN_3244065	0.179	0.000886	C9orf69
ILMN_2110829	0.179	0.0124	RPL23A
ILMN_1753608	0.179	0.0174	TMEM131
ILMN_1721842	0.179	0.0281	RYBP
ILMN_2394750	0.178	8.74e-07	EXOC4
ILMN_1762990	0.178	1.42e-06	KIAA0141
ILMN_1728626	0.178	4.32e-06	WDR5
ILMN_1759097	0.178	6.44e-06	MLLT11
ILMN_1780236	0.178	1.34e-05	PMM1
ILMN_1754076	0.178	2.39e-05	CACNA2D3
ILMN_2107991	0.178	3.57e-05	HABP4
ILMN_1799082	0.178	0.000202	ZNF609
ILMN_1724009	0.178	0.000284	SETD6
ILMN_3235003	0.178	0.000356	LOC100130000
ILMN_1676302	0.178	0.000653	FAM113A
ILMN_2391551	0.178	0.000655	C13orf23
ILMN_1703226	0.178	0.000859	KTI12
ILMN_1737833	0.178	0.00095	ATN1
ILMN_1751431	0.178	0.00135	WIBG
ILMN_1738648	0.178	0.00149	LOC644297
ILMN_1881526	0.178	0.00287	AA828835
ILMN_1794132	0.178	0.00527	NDUFS8
ILMN_1685580	0.178	0.0106	CBLB
ILMN_1709114	0.178	0.0115	TAB1
ILMN_2239772	0.178	0.0289	FAM108A1
ILMN_1662438	0.178	0.0314	SOD1
ILMN_2211728	0.177	9.04e-07	GUCA1B
ILMN_1654313	0.177	0.000364	DKFZp667P0924
ILMN_2061185	0.177	0.000486	SH2B1
ILMN_1723944	0.177	0.000537	TARP
ILMN_1694240	0.177	0.00146	MAP2K1
ILMN_2115633	0.177	0.0021	CD320
ILMN_1652185	0.177	0.00382	IL4R
ILMN_1742167	0.177	0.00675	TUBA1C
ILMN_1728047	0.177	0.00738	AKR1A1
ILMN_1771048	0.177	0.00787	FAM133B
ILMN_1807455	0.177	0.00901	DHRS7
ILMN_3178553	0.177	0.0142	LOC100128126
ILMN_2402972	0.177	0.0177	GGA3
ILMN_2359453	0.177	0.022	ERGIC3
ILMN_3243700	0.177	0.0227	RPS8
ILMN_1774427	0.177	0.0335	CALCOCO1
ILMN_1759419	0.176	3.24e-06	ILVBL
ILMN_1669321	0.176	7.73e-06	MATK
ILMN_1768582	0.176	3.3e-05	PPP2CB
ILMN_2158705	0.176	6.62e-05	ACYP2
ILMN_1772489	0.176	0.000147	NEMF
ILMN_3243381	0.176	0.000276	MLEC
ILMN_1676528	0.176	0.000348	BTN3A2
ILMN_1685371	0.176	0.000466	SUMF2
ILMN_3251415	0.176	0.000616	RBM43
ILMN_1756595	0.176	0.000878	SH3TC1
ILMN_1658160	0.176	0.00098	FAM156B
ILMN_2379599	0.176	0.011	CD163
ILMN_2313074	0.176	0.0194	DEDD
ILMN_2201580	0.176	0.0237	GSTM2
ILMN_1679232	0.176	0.0314	KIDINS220
ILMN_3267017	0.176	0.0348	RPLP1
ILMN_2413572	0.176	0.0447	MARK2
ILMN_1691418	0.175	2.06e-08	CDRT4
ILMN_2199298	0.175	1.05e-07	C19orf20
ILMN_2129349	0.175	2.13e-06	TSSC1
ILMN_1771651	0.175	7.65e-06	MON1B
ILMN_1687273	0.175	0.000121	FLJ00312
ILMN_1769158	0.175	0.000371	ISOC2
ILMN_1782635	0.175	0.000419	YARS2
ILMN_1739749	0.175	0.000638	B3GALT6
ILMN_1808837	0.175	0.000638	RPL7A
ILMN_3283015	0.175	0.00137	NSA2
ILMN_1697971	0.175	0.00185	TRIM38
ILMN_1765043	0.175	0.00434	RPL38
ILMN_3280628	0.175	0.00526	NSA2
ILMN_2179018	0.175	0.00605	NDUFAB1
ILMN_1667839	0.175	0.0119	UBR7
ILMN_1704750	0.175	0.0164	TUBB
ILMN_1676924	0.175	0.049	CD247
ILMN_1664922	0.174	1.26e-06	FLNB
ILMN_1774735	0.174	1.59e-06	DDB1
ILMN_3207122	0.174	1.06e-05	GTF3C6
ILMN_3295075	0.174	1.18e-05	PSMC1
ILMN_1745699	0.174	1.65e-05	METTL2A
ILMN_1847308	0.174	4.1e-05	FAM168A
ILMN_1717371	0.174	6.49e-05	C22orf34
ILMN_2335718	0.174	0.000106	HNRNPAB
ILMN_1696127	0.174	0.000186	KIAA0240
ILMN_1693287	0.174	0.000203	POMP
ILMN_1687825	0.174	0.000263	CD226
ILMN_2228710	0.174	0.000268	PDCD5
ILMN_1806123	0.174	0.00094	MRPL23
ILMN_1735827	0.174	0.00127	NISCH
ILMN_1680171	0.174	0.0013	MFF
ILMN_1684321	0.174	0.00232	CYB5B
ILMN_2210581	0.174	0.0029	B3GAT3
ILMN_1808374	0.174	0.00579	SNTB2
ILMN_1764323	0.174	0.00654	METTL23
ILMN_1761277	0.174	0.00885	PDE4C
ILMN_1761912	0.174	0.0134	MGAT1
ILMN_1789793	0.174	0.0164	NUAK2
ILMN_1657627	0.174	0.0177	CBFA2T3
ILMN_1750429	0.174	0.0177	DKFZp686E14208
ILMN_3228688	0.174	0.0403	HLA-DRB1
ILMN_1698369	0.173	4.6e-07	BMS1P4
ILMN_1659727	0.173	3.1e-05	CDAN1
ILMN_2073010	0.173	4.95e-05	TMEM203
ILMN_2197247	0.173	5.37e-05	POLR3A
ILMN_2345837	0.173	0.000124	CLTA
ILMN_1756439	0.173	0.000155	SCRN1
ILMN_1677509	0.173	0.0004	PRR7
ILMN_1744046	0.173	0.00231	DIAPH2
ILMN_2140974	0.173	0.00417	TPM4
ILMN_2312228	0.173	0.00472	FUT6
ILMN_1712469	0.173	0.00496	GOLGA8B
ILMN_1808501	0.173	0.0139	SH3KBP1
ILMN_1799134	0.173	0.0189	KLRD1
ILMN_1784554	0.173	0.0295	FLJ23865
ILMN_1763036	0.172	5.53e-06	CLCN6
ILMN_1681590	0.172	4.1e-05	LARP1
ILMN_1669584	0.172	4.34e-05	ILF3
ILMN_2290628	0.172	0.000101	IL16
ILMN_2097185	0.172	0.000117	PUS3
ILMN_1790549	0.172	0.000172	TSPAN3
ILMN_1813191	0.172	0.000178	SMA4
ILMN_1812327	0.172	0.000387	RNF19A
ILMN_1654319	0.172	0.000504	HAPLN3
ILMN_1780397	0.172	0.00103	TRAF3IP3
ILMN_1775008	0.172	0.00115	NCAPD2
ILMN_1716093	0.172	0.0028	KRT10
ILMN_1701749	0.172	0.00309	UQCRFS1
ILMN_2203807	0.172	0.00772	MRP63
ILMN_1682919	0.172	0.00862	PAFAH2
ILMN_1669550	0.172	0.00898	MAD2L2
ILMN_1721704	0.172	0.0172	FNTA
ILMN_2181191	0.172	0.0197	TPI1
ILMN_1777444	0.172	0.0287	STX5
ILMN_1731610	0.171	6.02e-07	ABLIM1
ILMN_1780036	0.171	3.02e-06	WDR1
ILMN_1658016	0.171	1.8e-05	ZNF831
ILMN_3235597	0.171	1.89e-05	LOC147727
ILMN_1668713	0.171	3.04e-05	GABPB2
ILMN_2312897	0.171	4.9e-05	DGUOK
ILMN_1782751	0.171	0.000125	GLI4
ILMN_1769390	0.171	0.000349	ABHD15
ILMN_1770641	0.171	0.000979	KLHL3
ILMN_1766269	0.171	0.00159	HM13
ILMN_1809495	0.171	0.00206	COX8A
ILMN_3214389	0.171	0.011	HLA-DQB1
ILMN_3239629	0.171	0.021	RPS2P32
ILMN_1698940	0.171	0.026	RPL15
ILMN_1733983	0.171	0.0283	FAM153B
ILMN_1657237	0.17	3.43e-07	NUBP2
ILMN_1656186	0.17	5.17e-07	SLC41A1
ILMN_1769207	0.17	8.19e-07	KCTD7
ILMN_1780298	0.17	2.01e-06	FAM86A
ILMN_2336186	0.17	3.14e-05	LCMT1
ILMN_1698402	0.17	3.9e-05	NFX1
ILMN_2339028	0.17	0.000164	PKD1
ILMN_2120965	0.17	0.000179	NPAT
ILMN_2043816	0.17	0.000227	ARPC5L
ILMN_2103397	0.17	0.000625	ZNF234
ILMN_1809488	0.17	0.00108	SPCS2
ILMN_2412294	0.17	0.00204	GNB5
ILMN_1723978	0.17	0.00229	LGALS1
ILMN_2323774	0.17	0.00268	RIP
ILMN_2258774	0.17	0.00601	MRPL43
ILMN_3256926	0.17	0.00882	L2HGDH
ILMN_1801852	0.17	0.00986	SEC61B
ILMN_1661366	0.17	0.0126	PGAM1
ILMN_2319994	0.17	0.0385	RPL3
ILMN_1760201	0.17	0.046	DNMT1
ILMN_2090351	0.169	1.41e-05	OR7E156P
ILMN_1813207	0.169	1.87e-05	MRPS9
ILMN_3290385	0.169	1.95e-05	RPL7A
ILMN_2145423	0.169	2.86e-05	DET1
ILMN_3282829	0.169	6.37e-05	NA
ILMN_2403730	0.169	6.99e-05	ATP6V1H
ILMN_3227023	0.169	0.000214	SNHG7
ILMN_1718207	0.169	0.00181	SETDB1
ILMN_2396672	0.169	0.00192	ABLIM1
ILMN_2358733	0.169	0.00275	TAZ
ILMN_1783684	0.169	0.00399	RBBP4
ILMN_1659688	0.169	0.00446	LGALS3BP
ILMN_1743966	0.169	0.00588	BCL9L
ILMN_1699603	0.169	0.00829	MRPL12
ILMN_1738579	0.169	0.0094	VHL
ILMN_3236463	0.169	0.0118	UNC93B1
ILMN_2044471	0.169	0.0252	NCR3
ILMN_1759954	0.169	0.0279	PTMA
ILMN_1745148	0.169	0.0279	ZNFX1
ILMN_1791144	0.168	1.24e-05	PMS2L14
ILMN_1718044	0.168	7.26e-05	ELAC2
ILMN_2350421	0.168	0.000278	C19orf29
ILMN_1687887	0.168	0.000421	PSMC4
ILMN_1658821	0.168	0.000581	SAMD1
ILMN_1694708	0.168	0.000734	LOC283788
ILMN_2340721	0.168	0.000761	TMEM134
ILMN_1783728	0.168	0.00114	TBRG4
ILMN_2364535	0.168	0.00699	SNUPN
ILMN_1675460	0.168	0.0084	RPL29
ILMN_2054928	0.168	0.012	XPNPEP3
ILMN_1806804	0.168	0.0189	USP14
ILMN_1777344	0.168	0.0216	RPS13
ILMN_1782331	0.168	0.0285	TDG
ILMN_1713156	0.168	0.0325	MSL3
ILMN_1766184	0.168	0.035	LGALS9C
ILMN_1809400	0.168	0.0482	FAM49B
ILMN_2189859	0.167	1.33e-05	TMEM192
ILMN_1794108	0.167	3.76e-05	MED9
ILMN_1655635	0.167	6.43e-05	METTL3
ILMN_1778177	0.167	0.00015	ZNF207
ILMN_1743065	0.167	0.000238	PTPLAD1
ILMN_1763882	0.167	0.000359	LOC388692
ILMN_1734205	0.167	0.00131	RASSF1
ILMN_1705266	0.167	0.00142	RELA
ILMN_2377019	0.167	0.00147	CORO1B
ILMN_1731113	0.167	0.00151	ZBTB43
ILMN_1727248	0.167	0.00169	INF2
ILMN_1691861	0.167	0.00257	FASTK
ILMN_1797975	0.167	0.00904	CXCR3
ILMN_2242463	0.167	0.00948	CTSC
ILMN_1745655	0.167	0.0109	PEX16
ILMN_1699991	0.167	0.0111	LCK
ILMN_2375599	0.167	0.0122	RNH1
ILMN_1687626	0.167	0.0197	ZDHHC24
ILMN_1756126	0.167	0.0289	STUB1
ILMN_2402131	0.166	1.56e-05	TAF15
ILMN_1764770	0.166	3.61e-05	OXNAD1
ILMN_2304624	0.166	7.3e-05	EIF4H
ILMN_1768595	0.166	9.29e-05	DLG4
ILMN_1786359	0.166	0.000153	RPL37
ILMN_1667016	0.166	0.000154	FAF1
ILMN_1778032	0.166	0.000221	SURF6
ILMN_1778064	0.166	0.000407	FICD
ILMN_1690321	0.166	0.000435	BCLAF1
ILMN_1810327	0.166	0.000616	HNRNPUL2
ILMN_1762316	0.166	0.000684	CPSF3L
ILMN_1795128	0.166	0.00088	C13orf23
ILMN_1657554	0.166	0.000924	TSPYL2
ILMN_2392635	0.166	0.00139	ABCF1
ILMN_1667257	0.166	0.00334	SDHB
ILMN_1664233	0.166	0.00418	TMC6
ILMN_1651719	0.166	0.00446	MBTPS1
ILMN_1762787	0.166	0.005	RNF26
ILMN_1722284	0.166	0.00724	LOC644297
ILMN_1792389	0.166	0.00882	RNF165
ILMN_1725620	0.166	0.00897	GGNBP2
ILMN_2096405	0.166	0.0115	WDR37
ILMN_1773380	0.166	0.0227	UNC13D
ILMN_2327090	0.166	0.0361	MAEA
ILMN_1754839	0.166	0.0386	DHX15
ILMN_2353732	0.166	0.0459	CD8A
ILMN_2412571	0.165	6.93e-05	TUBGCP6
ILMN_2227533	0.165	0.000873	ABHD14B
ILMN_1716821	0.165	0.000879	GORASP1
ILMN_1791093	0.165	0.00107	PPHLN1
ILMN_3250389	0.165	0.00122	GPAA1
ILMN_1709042	0.165	0.00167	RBM4
ILMN_3290800	0.165	0.00507	SDHD
ILMN_2046003	0.165	0.00596	ZDHHC6
ILMN_2230862	0.165	0.00604	GYG1
ILMN_2258816	0.165	0.00968	SAMD3
ILMN_1814859	0.165	0.00982	DDX47
ILMN_2067370	0.165	0.00993	SNRPF
ILMN_2255579	0.165	0.0152	RAB37
ILMN_1866216	0.165	0.026	BX114974
ILMN_2151739	0.165	0.028	CAT
ILMN_2374076	0.164	6.14e-06	C14orf102
ILMN_2272074	0.164	7e-06	TROVE2
ILMN_1693004	0.164	3.75e-05	KIAA0889
ILMN_1784218	0.164	5.73e-05	DDX23
ILMN_2396148	0.164	0.000166	HIP1R
ILMN_1695420	0.164	0.000556	CLTA
ILMN_1737611	0.164	0.000635	VAMP1
ILMN_1760778	0.164	0.00129	ENG
ILMN_2052598	0.164	0.00264	ARMC10
ILMN_1659411	0.164	0.00264	POLR2C
ILMN_1668540	0.164	0.00367	ZNHIT6
ILMN_1724666	0.164	0.00431	hINADL
ILMN_1778684	0.164	0.0054	BRE
ILMN_2051381	0.164	0.00549	ALDH16A1
ILMN_1690880	0.164	0.00646	NA
ILMN_3306742	0.164	0.00774	SIGMAR1
ILMN_1801254	0.164	0.00858	NAIP
ILMN_3200384	0.164	0.013	RPS2
ILMN_1744713	0.164	0.0143	PARK7
ILMN_1660923	0.164	0.0289	NA
ILMN_2038777	0.164	0.0428	ACTB
ILMN_1784031	0.163	4.83e-06	TIMM44
ILMN_1764362	0.163	9.84e-05	LYAR
ILMN_1690304	0.163	0.000252	ANKRD20A5
ILMN_1667551	0.163	0.000366	SMA4
ILMN_2395856	0.163	0.000549	TMEM218
ILMN_2352326	0.163	0.000581	COASY
ILMN_1786718	0.163	0.000983	NDUFV1
ILMN_1748018	0.163	0.00184	GORASP2
ILMN_1728645	0.163	0.00205	STMN3
ILMN_1790052	0.163	0.00423	MIFR-1
ILMN_1737738	0.163	0.00714	NDUFA12
ILMN_2389013	0.163	0.011	ADRM1
ILMN_1678490	0.163	0.0205	RILPL2
ILMN_2411794	0.163	0.0458	PTPRA
ILMN_1766125	0.162	5.04e-06	LONP1
ILMN_1805535	0.162	1.54e-05	VRK3
ILMN_1759628	0.162	0.000408	ATP1B3
ILMN_1657446	0.162	0.000452	NTPCR
ILMN_3247533	0.162	0.00148	DKFZp547E087
ILMN_2402106	0.162	0.0015	KIR3DL1
ILMN_1676099	0.162	0.00152	SPON2
ILMN_1668861	0.162	0.00215	TPI1
ILMN_3228585	0.162	0.00224	SLC35E2B
ILMN_2290618	0.162	0.0037	SEC22C
ILMN_1699545	0.162	0.00456	PCSK7
ILMN_2347298	0.162	0.00466	TSPYL2
ILMN_2363106	0.162	0.00656	RBM23
ILMN_3233442	0.162	0.00975	RPL13A
ILMN_1671039	0.162	0.0276	NA
ILMN_1683792	0.162	0.0278	LAP3
ILMN_1703949	0.162	0.0281	KPNB1
ILMN_1769902	0.161	1.87e-06	HSPBP1
ILMN_2405031	0.161	3.73e-06	TRIM24
ILMN_1655195	0.161	2.73e-05	SMA4
ILMN_1707169	0.161	3.32e-05	AGMAT
ILMN_1759915	0.161	4.95e-05	ARPC1A
ILMN_1761801	0.161	5.16e-05	ZNF761
ILMN_1717234	0.161	6.78e-05	CAST
ILMN_1782743	0.161	0.00019	LETMD1
ILMN_1798947	0.161	0.000552	ANKRD55
ILMN_1792078	0.161	0.000723	RNF114
ILMN_3240838	0.161	0.000967	SLC25A6
ILMN_1726743	0.161	0.00117	MRPS30
ILMN_1688534	0.161	0.00134	EIF2B5
ILMN_1716973	0.161	0.00188	POLM
ILMN_1661492	0.161	0.00244	ARRDC1
ILMN_2229940	0.161	0.00292	PRADC1
ILMN_1796968	0.161	0.00306	INTS5
ILMN_1808333	0.161	0.00306	PPP1R7
ILMN_1740197	0.161	0.00473	ZNF234
ILMN_1679867	0.161	0.00489	HSF1
ILMN_1664608	0.161	0.00498	INPP5A
ILMN_2167922	0.161	0.00567	TRMT5
ILMN_1769135	0.161	0.00624	DPP7
ILMN_2251184	0.161	0.00627	ERP29
ILMN_2044027	0.161	0.011	C20orf191
ILMN_1742166	0.161	0.0112	GRWD1
ILMN_1797530	0.161	0.0128	CHCHD5
ILMN_3283470	0.161	0.0133	RPL10
ILMN_1680104	0.161	0.0144	SLC35C1
ILMN_1760338	0.161	0.0168	SUMO2
ILMN_2325168	0.161	0.0202	ARRB1
ILMN_1765684	0.161	0.0239	C19orf70
ILMN_1672443	0.16	2.46e-05	QDPR
ILMN_1798360	0.16	4e-05	CXCR7
ILMN_1661172	0.16	0.000295	FAM108A1
ILMN_1741954	0.16	0.000851	SMYD3
ILMN_1675479	0.16	0.00143	ZNF646
ILMN_2324672	0.16	0.00298	USF2
ILMN_1748407	0.16	0.00756	NA
ILMN_2334296	0.16	0.00826	IL18BP
ILMN_1661342	0.16	0.00924	2006-09-01
ILMN_1665761	0.16	0.0158	BCL11B
ILMN_1778401	0.16	0.017	HLA-B
ILMN_1734483	0.16	0.0179	BSDC1
ILMN_1712390	0.16	0.0233	CUTA
ILMN_3226012	0.16	0.0253	EIF4A1
ILMN_1671992	0.16	0.0261	PDXDC2P
ILMN_1798308	0.16	0.0362	AHSA2
ILMN_2116594	0.159	2.61e-06	GPR89B
ILMN_3289346	0.159	1.05e-05	AX747493
ILMN_1718129	0.159	8.04e-05	MAP2K5
ILMN_1659725	0.159	0.000349	EXOSC5
ILMN_1697348	0.159	0.000755	WBSCR22
ILMN_1677800	0.159	0.000959	SGTA
ILMN_1695276	0.159	0.00151	MAPRE2
ILMN_1748616	0.159	0.00154	GTF2F1
ILMN_1748908	0.159	0.00158	PROSC
ILMN_3244583	0.159	0.00224	TIGA1
ILMN_2128795	0.159	0.00403	LRIG1
ILMN_1686388	0.159	0.00823	TPM3
ILMN_1659158	0.159	0.011	SAMD3
ILMN_1685002	0.159	0.0112	RCE1
ILMN_1653180	0.159	0.0121	TPM4
ILMN_1695034	0.159	0.0142	HNRNPA1L2
ILMN_1802151	0.159	0.0339	OSBPL5
ILMN_1661337	0.159	0.0398	SRM
ILMN_1667034	0.159	0.0485	PDPR
ILMN_1741404	0.158	1.76e-06	MSC
ILMN_1808500	0.158	2.22e-06	CEP68
ILMN_1681760	0.158	2.41e-06	ZC3H11A
ILMN_1727642	0.158	2.33e-05	MOGS
ILMN_1679405	0.158	0.00124	DDX56
ILMN_1787541	0.158	0.00131	SPSB2
ILMN_1768930	0.158	0.00145	U2AF2
ILMN_1759872	0.158	0.00202	DHFR
ILMN_2215862	0.158	0.00473	SLFN13
ILMN_1665982	0.158	0.00556	AKTIP
ILMN_1769545	0.158	0.00619	PRPF19
ILMN_1743204	0.158	0.00827	DUSP8
ILMN_3283573	0.158	0.0282	RPL4
ILMN_1808939	0.158	0.0307	RPS6
ILMN_2366334	0.158	0.037	FERMT3
ILMN_1763828	0.158	0.0456	MTF1
ILMN_1708029	0.157	3.03e-09	TMEM8B
ILMN_1795118	0.157	1.06e-05	SIDT1
ILMN_1698677	0.157	4.4e-05	C4orf27
ILMN_1671969	0.157	0.000258	UGP2
ILMN_1699908	0.157	0.000373	IL12RB1
ILMN_2330584	0.157	0.000374	DDX19B
ILMN_1805903	0.157	0.000524	DOK2
ILMN_1796180	0.157	0.000707	CRY2
ILMN_1722206	0.157	0.00136	MAF
ILMN_1741096	0.157	0.00187	FDFT1
ILMN_1794599	0.157	0.0019	SNRPD3
ILMN_1664177	0.157	0.00203	ATXN7L2
ILMN_1722309	0.157	0.00216	ENDOG
ILMN_2358652	0.157	0.00383	NXF1
ILMN_1766159	0.157	0.00442	MIER2
ILMN_2318811	0.157	0.00527	RANBP3
ILMN_3187852	0.157	0.00547	KIAA1310
ILMN_1703246	0.157	0.0158	SBF1
ILMN_2070355	0.157	0.0242	SDHAF1
ILMN_1894072	0.157	0.0341	BU935198
ILMN_2410909	0.157	0.0432	AKT1
ILMN_1709630	0.156	1.34e-06	CCDC107
ILMN_1740486	0.156	1.72e-05	POLR2J4
ILMN_1823714	0.156	0.000227	NA
ILMN_2142695	0.156	0.00025	RNF4
ILMN_1729591	0.156	0.000313	LOC100129408
ILMN_2062370	0.156	0.000473	NOL8
ILMN_1652929	0.156	0.000682	POGZ
ILMN_1661647	0.156	0.00133	LOC349114
ILMN_2272708	0.156	0.0018	SLX1B-SULT1A4
ILMN_1776347	0.156	0.00212	TCP1
ILMN_1800975	0.156	0.00243	PSME3
ILMN_1721669	0.156	0.00334	IDH3B
ILMN_2341793	0.156	0.00337	CCT7
ILMN_2150000	0.156	0.00346	C15orf24
ILMN_1765061	0.156	0.0122	OXER1
ILMN_1776052	0.156	0.0146	HMGN2
ILMN_2385178	0.156	0.015	MIB2
ILMN_1759084	0.156	0.0233	INTS8
ILMN_1679731	0.156	0.0318	SLC15A4
ILMN_1661346	0.156	0.0387	HNRNPA1
ILMN_1795400	0.156	0.0443	TBCD
ILMN_1779190	0.155	4.17e-08	ALKBH8
ILMN_1653278	0.155	4.81e-07	MUC20
ILMN_1778650	0.155	1.05e-06	VILL
ILMN_1797298	0.155	5e-06	ARMC7
ILMN_3280667	0.155	8.9e-06	FLJ25037
ILMN_2094396	0.155	3.45e-05	LRRC8C
ILMN_2047676	0.155	0.000114	OSGEPL1
ILMN_1687266	0.155	0.000354	TMEM191C
ILMN_1688672	0.155	0.000726	SIGLECP3
ILMN_1762861	0.155	0.000734	HLA-F
ILMN_1773031	0.155	0.000941	TAPBP
ILMN_1808821	0.155	0.00335	COMMD9
ILMN_3302896	0.155	0.00367	RPL29
ILMN_1751753	0.155	0.00376	IDH2
ILMN_3305304	0.155	0.00677	POLD2
ILMN_2110908	0.155	0.0089	MYC
ILMN_2232368	0.155	0.0248	PCIF1
ILMN_1698968	0.155	0.0393	ASXL2
ILMN_1702604	0.154	4.07e-07	KCNA3
ILMN_1751811	0.154	4.11e-06	PLGLB1
ILMN_1662483	0.154	6.14e-06	SMA4
ILMN_1670398	0.154	1.63e-05	BCR
ILMN_1789364	0.154	7.34e-05	ZNF789
ILMN_2384536	0.154	0.000104	ECI2
ILMN_2199554	0.154	0.000173	LOC388692
ILMN_1737211	0.154	0.000202	ZNF585A
ILMN_1796682	0.154	0.000332	PARP3
ILMN_2393243	0.154	0.000355	GTPBP8
ILMN_2384591	0.154	0.00172	HN1
ILMN_1718128	0.154	0.00244	PABPC3
ILMN_1705093	0.154	0.00256	ORC5
ILMN_1660810	0.154	0.00697	TTC17
ILMN_3284119	0.154	0.0158	CLEC2D
ILMN_2286870	0.154	0.0159	CSNK1D
ILMN_3263918	0.154	0.0189	PRR13
ILMN_1679185	0.154	0.0281	LEF1
ILMN_1729987	0.154	0.0344	SRC
ILMN_1717165	0.154	0.0355	IGBP1
ILMN_1781276	0.153	1.21e-08	TMCO4
ILMN_1750792	0.153	5.16e-07	VAC14
ILMN_2309926	0.153	5.35e-06	ZDHHC14
ILMN_1684210	0.153	8.06e-06	NIPAL3
ILMN_1678949	0.153	2.26e-05	HSPBP1
ILMN_2285375	0.153	2.5e-05	SORD
ILMN_1664167	0.153	2.93e-05	RPF2
ILMN_1810992	0.153	8.15e-05	CAD
ILMN_1765132	0.153	0.000147	LACTB
ILMN_2095820	0.153	0.000463	UTP14A
ILMN_2106167	0.153	0.00183	RAP1GDS1
ILMN_2075440	0.153	0.00234	PDIA3P
ILMN_1879066	0.153	0.00235	BM668860
ILMN_2196569	0.153	0.00245	NUP93
ILMN_2377430	0.153	0.00249	AGPAT2
ILMN_1727840	0.153	0.00307	SLC35B1
ILMN_1742544	0.153	0.0303	MEF2C
ILMN_3248649	0.153	0.0332	MYO15B
ILMN_3208881	0.152	5.99e-06	SETD8
ILMN_3306482	0.152	2.52e-05	GCSH
ILMN_2341724	0.152	0.000116	ANKRD55
ILMN_1702783	0.152	0.00021	SNRPA1
ILMN_2075436	0.152	0.00031	PDIA3P
ILMN_1776173	0.152	0.000593	PSMD7
ILMN_2405233	0.152	0.000795	FAM133B
ILMN_1753411	0.152	0.00112	LOC221442
ILMN_3235358	0.152	0.00127	AB007962
ILMN_1726064	0.152	0.00167	PAK1IP1
ILMN_2377733	0.152	0.00243	CASP8
ILMN_1803018	0.152	0.00585	KIFC2
ILMN_1746986	0.152	0.00652	SLC39A3
ILMN_1748911	0.152	0.00695	SNAP23
ILMN_2128668	0.152	0.00971	FOXJ3
ILMN_2305407	0.152	0.0112	ZBTB16
ILMN_1696828	0.152	0.0218	RGS14
ILMN_2209578	0.152	0.0344	AGAP6
ILMN_2316173	0.151	5.38e-08	AP1S1
ILMN_1697440	0.151	6.66e-05	PRPF4
ILMN_1676719	0.151	7.13e-05	TPM3
ILMN_2312719	0.151	9.56e-05	EXOSC9
ILMN_1810254	0.151	0.000104	MEI1
ILMN_1676241	0.151	0.000123	BCOR
ILMN_3226769	0.151	0.000131	C6orf35
ILMN_3208140	0.151	0.00039	MED27
ILMN_1757532	0.151	0.000617	SNPH
ILMN_1652525	0.151	0.00062	FAM125B
ILMN_3263694	0.151	0.00127	EIF4B
ILMN_1659285	0.151	0.00144	PSMG1
ILMN_2402817	0.151	0.00201	ZBTB16
ILMN_3231881	0.151	0.00246	PTMA
ILMN_1684258	0.151	0.00337	RPS28
ILMN_1656962	0.151	0.0034	RPS15
ILMN_3241139	0.151	0.00566	SNORD57
ILMN_1673962	0.151	0.00602	NUP205
ILMN_1725528	0.151	0.00611	LOC400657
ILMN_1652123	0.151	0.0211	HMGN1
ILMN_2086077	0.151	0.0431	JUNB
ILMN_1807712	0.15	3.51e-07	PILRB
ILMN_1780700	0.15	1.79e-06	SMA4
ILMN_1800721	0.15	8.24e-06	VPS13A
ILMN_1810085	0.15	1.5e-05	ABCF3
ILMN_1675239	0.15	3.52e-05	NDUFA7
ILMN_1778681	0.15	3.76e-05	EBF1
ILMN_1730504	0.15	4.57e-05	AGPAT4
ILMN_1656840	0.15	5.67e-05	VPS13D
ILMN_1687184	0.15	7.43e-05	NA
ILMN_2379393	0.15	7.77e-05	ASL
ILMN_2373566	0.15	0.000167	PJA1
ILMN_2098743	0.15	0.000216	ACOT13
ILMN_1665066	0.15	0.000425	C4orf14
ILMN_2109156	0.15	0.000855	RANBP1
ILMN_1749521	0.15	0.00106	SLC35E3
ILMN_1775074	0.15	0.00127	TUBGCP2
ILMN_1652085	0.15	0.00139	MPHOSPH10
ILMN_1705433	0.15	0.00156	CBLL1
ILMN_1732615	0.15	0.00251	ASMTL
ILMN_1787109	0.15	0.00396	CLK2
ILMN_1668484	0.15	0.00724	LRRC47
ILMN_2247594	0.15	0.00737	RPLP1
ILMN_2405305	0.15	0.00784	ARNTL
ILMN_1772959	0.15	0.008	PDCD7
ILMN_1800855	0.15	0.0124	PPTC7
ILMN_1692276	0.15	0.0126	GGPS1
ILMN_1792176	0.15	0.0153	TADA3
ILMN_3210917	0.15	0.0158	SET
ILMN_3204210	0.15	0.0191	RPL10
ILMN_1666269	0.15	0.0493	CTSZ
ILMN_1778560	0.149	8.61e-09	ZNF3
ILMN_1691702	0.149	1.95e-06	ZNF775
ILMN_1781565	0.149	2.48e-06	MESDC1
ILMN_2226271	0.149	1.85e-05	INSL3
ILMN_1661359	0.149	2.28e-05	CXorf65
ILMN_1853631	0.149	7.84e-05	BX115738
ILMN_1723843	0.149	0.000149	CSNK2A2
ILMN_1759173	0.149	0.000178	WWP2
ILMN_2236655	0.149	0.000183	HM13
ILMN_1771824	0.149	0.000253	DNAJC30
ILMN_2225746	0.149	0.000294	C17orf59
ILMN_1663035	0.149	0.000306	SREBF1
ILMN_3244521	0.149	0.000316	LOC283267
ILMN_1676780	0.149	0.0005	SIRPG
ILMN_1693317	0.149	0.00113	TTC15
ILMN_2398489	0.149	0.00206	SIGMAR1
ILMN_1761721	0.149	0.00302	VPS35
ILMN_1660577	0.149	0.00305	ATP5G2
ILMN_1730082	0.149	0.00338	RPUSD4
ILMN_1806275	0.149	0.0042	SCAMP4
ILMN_1821280	0.149	0.00721	GDF11
ILMN_1687375	0.149	0.00804	ATP2A2
ILMN_1736729	0.149	0.00897	OAS2
ILMN_1652989	0.149	0.00936	NUP160
ILMN_3300797	0.149	0.0112	NMD3
ILMN_1742577	0.149	0.0133	GTPBP4
ILMN_1730824	0.149	0.0141	ZNF512
ILMN_1803476	0.149	0.027	KCTD20
ILMN_1701681	0.149	0.0371	SEC11C
ILMN_1772689	0.148	1.48e-06	TRIM14
ILMN_1762407	0.148	1.3e-05	CABLES2
ILMN_1810267	0.148	5.59e-05	DNHD1
ILMN_1689007	0.148	9.14e-05	SUGP2
ILMN_2373099	0.148	0.000113	ZCCHC11
ILMN_1743049	0.148	0.000136	PWP1
ILMN_1915076	0.148	0.000223	AK097900
ILMN_1733107	0.148	0.000484	NOC4L
ILMN_1663132	0.148	0.000599	ADCK2
ILMN_2169856	0.148	0.000705	C12orf43
ILMN_2366246	0.148	0.000809	SEC23B
ILMN_1696870	0.148	0.001	TGFBRAP1
ILMN_1698323	0.148	0.0015	PLEKHB2
ILMN_1660661	0.148	0.00326	TCP1
ILMN_3269775	0.148	0.00337	C14orf109
ILMN_2377980	0.148	0.00414	PPP1CA
ILMN_2192693	0.148	0.00437	EIF3M
ILMN_1758105	0.148	0.00675	ZNF791
[truncated: 4,750 more rows]

## Sheet: Genes Downregulated post-sat
ProbeID	log fold-change	p-Value	GeneSymbol
ILMN_1713266	-1.82	5.45e-10	FAM46C
ILMN_2367126	-1.78	7.94e-10	ALAS2
ILMN_1815527	-1.56	7.1e-10	HBD
ILMN_1701386	-1.55	6.02e-10	STRADB
ILMN_3285762	-1.55	3.19e-09	SLC4A1
ILMN_1749984	-1.45	1.59e-07	LOC440313
ILMN_1701933	-1.44	8.51e-09	SNCA
ILMN_1743046	-1.43	7.11e-06	SERPINA13
ILMN_1696512	-1.42	1.96e-08	AHSP
ILMN_1786328	-1.39	8.39e-10	DCAF12
ILMN_1680652	-1.38	6.06e-09	SELENBP1
ILMN_1714765	-1.37	9.32e-09	STRADB
ILMN_1749722	-1.37	1.11e-06	RNF213
ILMN_1733559	-1.36	1.65e-06	AF023158
ILMN_1772809	-1.33	3.17e-09	SLC4A1
ILMN_1796678	-1.33	4.96e-07	HBG1
ILMN_2084825	-1.32	3.85e-07	HBG2
ILMN_3249578	-1.3	4.98e-06	AF023158
ILMN_1684255	-1.29	3.55e-08	MYL4
ILMN_1652431	-1.27	8.07e-10	CA1
ILMN_1708323	-1.26	1.5e-09	ALAS2
ILMN_1766165	-1.26	4.31e-08	SNCA
ILMN_1772731	-1.23	8.99e-08	HAGH
ILMN_1695187	-1.22	5.6e-08	GYPE
ILMN_1696183	-1.21	2.55e-08	HBQ1
ILMN_1749834	-1.21	2.74e-07	LOC388588
ILMN_1796165	-1.2	2.58e-09	GLRX5
ILMN_1804938	-1.18	4.17e-07	TPRA1
ILMN_2091454	-1.16	3.25e-08	HBM
ILMN_1804350	-1.16	3.54e-06	C1orf150
ILMN_1750130	-1.15	3.41e-10	GSPT1
ILMN_3276971	-1.15	1.59e-07	DVL1
ILMN_1774091	-1.14	3.25e-09	FECH
ILMN_1657932	-1.13	1.6e-06	MUC6
ILMN_1706434	-1.11	1.98e-07	CSDAP1
ILMN_1814397	-1.1	5e-07	EPB42
ILMN_1804509	-1.1	7.55e-07	DPYSL5
ILMN_1694027	-1.09	8.52e-09	SESN3
ILMN_1797793	-1.07	9.09e-08	BLVRB
ILMN_1679919	-1.07	2.87e-06	ASCC2
ILMN_1671583	-1.06	1.12e-08	MKRN1
ILMN_1704446	-1.06	4.32e-08	SLC6A10P
ILMN_1651358	-1.05	5.57e-09	HBE1
ILMN_1703679	-1.05	3.26e-07	FCGR3A
ILMN_1784207	-1.04	4.38e-09	PITHD1
ILMN_1782788	-1.03	2.1e-08	CSDA
ILMN_1688322	-1.02	2.84e-08	ADIPOR1
ILMN_1810785	-1.01	1.58e-09	RNF11
ILMN_1735712	-0.991	8.46e-08	KRT1
ILMN_1788095	-0.991	4.09e-06	SPRYD3
ILMN_3278879	-0.99	1.79e-07	NA
ILMN_1658624	-0.989	5.63e-07	UBXN6
ILMN_3235180	-0.989	0.000344	HCCC11
ILMN_1760315	-0.981	6.94e-08	VWCE
ILMN_1807201	-0.978	2.22e-08	FAM104A
ILMN_1758398	-0.972	4.1e-08	GUK1
ILMN_2096322	-0.971	2.61e-08	ADIPOR1
ILMN_1729487	-0.97	1.81e-07	GMPR
ILMN_1759155	-0.96	6.77e-09	IFIT1B
ILMN_1683093	-0.951	2.65e-08	GYPB
ILMN_3308961	-0.947	2.97e-06	NA
ILMN_1708016	-0.943	5.67e-07	C20orf108
ILMN_1827887	-0.938	1.52e-06	AF009268
ILMN_2404049	-0.936	7.62e-07	RBM38
ILMN_1712914	-0.934	3.87e-08	SEMA6B
ILMN_1745962	-0.93	1.39e-07	FBXO7
ILMN_1743911	-0.926	1.69e-07	SLC25A39
ILMN_1669663	-0.924	1.49e-08	BCR
ILMN_3246805	-0.916	1.61e-06	AF023158
ILMN_1777233	-0.906	2.07e-06	E2F2
ILMN_1915345	-0.904	1.37e-07	AW205071
ILMN_1762189	-0.904	6.11e-07	NA
ILMN_1704079	-0.898	2.39e-07	RBM38
ILMN_1796336	-0.877	8.31e-07	MAP1S
ILMN_2152465	-0.876	2.39e-06	PIP4K2A
ILMN_1702055	-0.869	1.77e-07	ROPN1B
ILMN_2379520	-0.867	1.65e-09	HAGH
ILMN_3278170	-0.867	2.23e-06	LOC441455
ILMN_1817609	-0.866	2.56e-07	BM679134
ILMN_2404135	-0.86	1.13e-07	RIOK3
ILMN_1905548	-0.855	1.22e-07	MBNL3
ILMN_1775011	-0.851	4.15e-09	NOL10
ILMN_1719415	-0.845	1.48e-07	NA
ILMN_2369580	-0.845	2.2e-05	C16orf35
ILMN_1736911	-0.842	1.18e-08	TMOD1
ILMN_1732049	-0.84	2.78e-07	DPM2
ILMN_2413064	-0.838	1.4e-06	ST6GALNAC4
ILMN_1662280	-0.834	8.54e-08	LASS1
ILMN_1705982	-0.832	4.62e-07	NA
ILMN_2267787	-0.829	7.81e-09	HPS1
ILMN_2309156	-0.827	1.13e-06	PMEPA1
ILMN_1697529	-0.824	6.26e-08	RNF10
ILMN_1753002	-0.816	1e-08	RAB2B
ILMN_1652306	-0.813	1.44e-06	MEGF10
ILMN_1668039	-0.811	1.08e-06	GYPC
ILMN_1799028	-0.811	2.52e-06	TSPAN5
ILMN_1682332	-0.805	6.27e-07	GYPC
ILMN_1807919	-0.804	2.51e-07	TNS1
ILMN_3273491	-0.803	1.28e-07	AI241366
ILMN_3248874	-0.793	8.58e-08	SNORD8
ILMN_1729112	-0.792	1.8e-08	CHPT1
ILMN_1728742	-0.786	1.21e-08	C5orf4
ILMN_1764410	-0.786	1.82e-07	C22orf13
ILMN_1791039	-0.781	1.7e-06	RTF1
ILMN_2216582	-0.78	5.18e-06	LYL1
ILMN_1791329	-0.776	5.68e-07	FCRL2
ILMN_1687857	-0.775	2.04e-06	ST6GALNAC4
ILMN_3287583	-0.775	3.25e-06	UBB
ILMN_1781966	-0.772	6.44e-07	OSBP2
ILMN_1683231	-0.771	1.03e-07	FAM83F
ILMN_3240187	-0.77	2.42e-08	TMEM111
ILMN_1707434	-0.765	3.29e-07	FP15737
ILMN_1726306	-0.764	1.35e-07	HMBS
ILMN_1802808	-0.758	6.3e-08	FP15737
ILMN_1806349	-0.755	3.26e-08	SLC6A8
ILMN_1718961	-0.748	1.85e-06	BNIP3L
ILMN_2336335	-0.746	2.27e-09	MARCH8
ILMN_1680134	-0.746	2.96e-06	CARM1
ILMN_3213925	-0.734	3.67e-08	GPX1
ILMN_1774375	-0.728	1.23e-07	C19orf77
ILMN_1705458	-0.727	6.48e-07	OR2W3
ILMN_1670000	-0.722	1.33e-08	DCAF6
ILMN_1749662	-0.718	2.36e-08	GPX1
ILMN_1741632	-0.715	7.55e-09	RAB3IL1
ILMN_1654118	-0.711	0.000112	BCL2L1
ILMN_2375003	-0.709	1.14e-06	MAP4K4
ILMN_1733675	-0.702	1.03e-07	MPP1
ILMN_1713006	-0.701	2.14e-07	CDC34
ILMN_2202940	-0.698	2.69e-07	CHPT1
ILMN_1715969	-0.696	2.66e-08	SLC25A37
ILMN_1750181	-0.693	1.41e-05	TESC
ILMN_3308188	-0.691	6.59e-07	MIR1976
ILMN_2162972	-0.687	9.76e-09	LYZ
ILMN_1667840	-0.681	9.97e-07	CMTM3
ILMN_1759117	-0.68	1.62e-07	XK
ILMN_1815392	-0.675	2.26e-06	ACTRT1
ILMN_1792455	-0.672	2.99e-08	TMEM158
ILMN_1708580	-0.671	2.38e-05	PDZK1IP1
ILMN_1776519	-0.666	0.000537	RAP1GAP
ILMN_3181296	-0.665	3.76e-06	LOC100240735
ILMN_2303166	-0.665	3.9e-05	MBNL3
ILMN_1659029	-0.662	2.33e-06	FAM116B
ILMN_3305993	-0.657	1.1e-08	OAZ1
ILMN_1656292	-0.657	0.00034	RPL21
ILMN_1693262	-0.657	0.00288	NA
ILMN_1783156	-0.653	1.97e-07	MAP2K3
ILMN_1756715	-0.653	5.76e-06	RUNDC3A
ILMN_1661174	-0.651	0.000311	RPL21
ILMN_1789136	-0.65	8.81e-08	SERF2
ILMN_1711786	-0.649	3.8e-05	NFE2
ILMN_1803788	-0.648	1.42e-05	LGALS3
ILMN_1787526	-0.647	4.37e-08	C2orf88
ILMN_1805833	-0.645	7.12e-07	LOC646508
ILMN_1658957	-0.643	4.33e-06	DDX11L2
ILMN_1666306	-0.641	2.74e-07	SRRD
ILMN_1714809	-0.64	3.47e-07	RPIA
ILMN_1679267	-0.638	1.72e-08	TGM2
ILMN_2367191	-0.636	4.7e-07	PSMF1
ILMN_2303170	-0.636	0.00011	MBNL3
ILMN_2170625	-0.636	0.000278	FAM119A
ILMN_1804339	-0.635	3.65e-06	CAMK1G
ILMN_1801313	-0.631	8.67e-08	SIAH2
ILMN_1671693	-0.625	2.72e-09	C18orf10
ILMN_1733581	-0.622	1.33e-05	C16orf35
ILMN_2048607	-0.62	2.17e-06	ANKRD9
ILMN_1755990	-0.619	1.01e-06	ATP6AP1L
ILMN_1677262	-0.617	0.000611	RPL21
ILMN_1696749	-0.614	2.71e-06	LMNA
ILMN_1703142	-0.614	2.82e-06	MARCH2
ILMN_2207328	-0.613	1.31e-08	C18orf10
ILMN_1702447	-0.613	1.51e-05	IGF2BP2
ILMN_1790534	-0.612	2.3e-06	MAP2K3
ILMN_3290100	-0.611	0.000249	RPL21
ILMN_1745365	-0.609	0.000345	PKNOX1
ILMN_1773906	-0.607	2.68e-06	NCOA4
ILMN_1735353	-0.606	4.9e-06	IRX1
ILMN_1733963	-0.604	4.86e-07	ADRA2C
ILMN_2079890	-0.604	1.71e-05	G6PC
ILMN_1811927	-0.602	1.48e-08	OR2W3
ILMN_2075800	-0.597	5.76e-06	PTK6
ILMN_1741134	-0.596	1.68e-06	WDR89
ILMN_1749011	-0.595	0.000503	NECAP2
ILMN_1811470	-0.594	1.08e-06	PLEK2
ILMN_2058782	-0.593	1.23e-05	IFI27
ILMN_2341626	-0.591	1.36e-07	MARCH8
ILMN_1742380	-0.59	2.74e-05	SPICE1
ILMN_2174884	-0.588	8.37e-07	XPO7
ILMN_1829131	-0.588	3.22e-06	NA
ILMN_1838581	-0.588	8.71e-06	AI217658
ILMN_1695058	-0.586	1.73e-05	SLC38A5
ILMN_3299187	-0.585	0.000413	RPL21
ILMN_3236653	-0.582	3.89e-09	AK299482
ILMN_3215954	-0.58	0.000391	RPL21
ILMN_1725500	-0.579	5.65e-08	TSNARE1
ILMN_1658351	-0.574	7.3e-07	FIS1
ILMN_2282959	-0.574	1.48e-06	DNA2
ILMN_1782237	-0.574	0.000493	BI062240
ILMN_1736135	-0.566	3.33e-06	TYW1
ILMN_2290808	-0.566	0.000417	RPL21
ILMN_1808272	-0.565	1.01e-06	KCNJ10
ILMN_1748591	-0.564	8.6e-07	ODC1
ILMN_1682864	-0.564	0.00102	SPSB3
ILMN_1671686	-0.561	0.0136	EPB49
ILMN_1897160	-0.559	4.2e-06	AW264336
ILMN_3283775	-0.553	0.000293	RPL21
ILMN_2326071	-0.552	1.18e-06	MYL6
ILMN_1737297	-0.552	0.000308	SLC22A31
ILMN_2352921	-0.551	3.43e-07	BPGM
ILMN_2049417	-0.548	1.42e-06	TMEM86B
ILMN_1697166	-0.546	2.5e-06	C9orf78
ILMN_1712095	-0.545	2.32e-06	FOXO4
ILMN_1681703	-0.545	2.48e-06	FOXO3
ILMN_1776631	-0.543	0.000124	KRBA1
ILMN_1743290	-0.543	0.0129	GP9
ILMN_1679617	-0.539	1.41e-06	HLA-DRB1
ILMN_1755920	-0.538	2.19e-06	LOC158381
ILMN_3244646	-0.536	1.36e-08	AK299482
ILMN_1657478	-0.535	1.53e-06	MAGEL2
ILMN_1762436	-0.535	7.38e-05	UBB
ILMN_1724700	-0.534	1.2e-05	RIOK3
ILMN_1704842	-0.533	6.51e-07	ARL4A
ILMN_2413537	-0.533	1.12e-05	HEMGN
ILMN_3231621	-0.532	0.0146	LOC349114
ILMN_2387385	-0.528	1.94e-08	IGFBP1
ILMN_1907467	-0.528	0.000248	DB336496
ILMN_3259223	-0.526	0.000411	RPL21
ILMN_1911042	-0.525	8.68e-07	PIP4K2A
ILMN_3213531	-0.521	0.0019	RPL21
ILMN_2124769	-0.52	1.33e-07	YBX1
ILMN_1798076	-0.52	5.65e-06	HOXD3
ILMN_3228108	-0.52	0.00221	RPL21
ILMN_3272996	-0.519	0.00122	RPL21
ILMN_3246273	-0.517	3.95e-08	AK299482
ILMN_1815239	-0.513	6.87e-07	AX746743
ILMN_1778294	-0.511	8.03e-09	SENP7
ILMN_2143795	-0.51	4.66e-06	NCRNA00152
ILMN_1688240	-0.509	3.69e-05	PHOSPHO1
ILMN_1731745	-0.506	4.68e-06	NINJ2
ILMN_1761910	-0.505	3.35e-07	BDNF
ILMN_1773295	-0.505	7.97e-07	ARTN
ILMN_1733538	-0.505	1.84e-06	RGS10
ILMN_1713458	-0.505	0.000177	HBZ
ILMN_2098418	-0.504	0.000762	GATSL3
ILMN_3225634	-0.503	0.00317	RPL21
ILMN_3301016	-0.501	4.76e-07	BC039551
ILMN_1767766	-0.501	7.63e-06	PRDX2
ILMN_1775380	-0.5	0.000271	SMOX
ILMN_1678919	-0.499	0.000109	YOD1
ILMN_1701603	-0.499	0.0124	ALPL
ILMN_1789405	-0.498	2.64e-07	C22orf25
ILMN_2164242	-0.498	9.72e-07	SCLY
ILMN_1806456	-0.497	1.06e-07	C14orf45
ILMN_3240824	-0.494	8.74e-07	HS6ST3
ILMN_1809013	-0.493	1.89e-05	MYL6
ILMN_1715963	-0.493	7.01e-05	FBXO7
ILMN_2390974	-0.491	8.43e-06	DNAJB2
ILMN_1668639	-0.491	5.5e-05	TBC1D10B
ILMN_1723684	-0.488	3.46e-08	DARC
ILMN_2251253	-0.487	7.49e-06	ALDOA
ILMN_2045419	-0.487	8.18e-05	BNIP3L
ILMN_1755536	-0.486	0.000495	PFDN5
ILMN_1733998	-0.486	0.000837	DHRS9
ILMN_1693136	-0.483	2.3e-07	VTI1B
ILMN_1756146	-0.478	6.14e-08	WDR45
ILMN_1776998	-0.477	1.66e-06	DNAJA4
ILMN_1664094	-0.477	0.000314	P2RY13
ILMN_3210171	-0.477	0.00123	RPL21
ILMN_1746788	-0.476	4.35e-09	TRIM10
ILMN_2225887	-0.476	5.58e-07	ATP5EP2
ILMN_3225938	-0.476	0.000878	RPL21
ILMN_1669424	-0.473	0.000436	YBX1
ILMN_1801216	-0.473	0.000454	S100P
ILMN_3243142	-0.47	0.000183	KAT2B
ILMN_1733947	-0.47	0.00713	FKBP8
ILMN_2329290	-0.469	4.37e-07	TRIM10
ILMN_1687384	-0.469	0.000442	IFI6
ILMN_1765621	-0.468	2.77e-06	HDGF
ILMN_3280943	-0.468	0.00182	RPL21
ILMN_1781691	-0.466	5.48e-05	TRAK2
ILMN_1719579	-0.463	8.89e-08	AK311627
ILMN_1805807	-0.463	2.2e-05	SLC30A3
ILMN_2255310	-0.463	0.000632	RPS15A
ILMN_1679357	-0.463	0.0226	DEFA1
ILMN_1789005	-0.462	0.000191	ATP6V0C
ILMN_2252309	-0.461	0.00313	DPP7
ILMN_1695157	-0.46	0.00265	CA4
ILMN_1720373	-0.459	8.67e-06	SLC7A5
ILMN_1787949	-0.458	0.00274	RPS15A
ILMN_1696419	-0.457	1.18e-07	STOM
ILMN_3261197	-0.457	5.13e-06	ATP5E
ILMN_1708249	-0.454	7.98e-08	NR1D1
ILMN_2356284	-0.454	0.00116	PFDN5
ILMN_1707304	-0.452	1.66e-08	KLF1
ILMN_2381899	-0.452	2.43e-05	OPTN
ILMN_2266595	-0.452	8.83e-05	LILRA5
ILMN_1702738	-0.451	3.56e-06	KLC3
ILMN_1774086	-0.45	2.43e-07	CBX3
ILMN_2367258	-0.45	0.00237	SMOX
ILMN_2072598	-0.448	0.00291	LOC349114
ILMN_2091920	-0.445	0.00645	PTCRA
ILMN_1658420	-0.444	0.0028	DSCAM
ILMN_1767422	-0.443	1.32e-06	POLR1D
ILMN_1666178	-0.443	0.000369	TP53I13
ILMN_1696488	-0.441	5.97e-06	FGF23
ILMN_1764383	-0.441	1.75e-05	MCOLN1
ILMN_1729170	-0.439	3.47e-06	GPA33
ILMN_1689172	-0.438	2.58e-07	ATXN1L
ILMN_1729801	-0.438	0.01	S100A8
ILMN_1806937	-0.437	9.96e-07	BABAM1
ILMN_3278157	-0.437	0.000379	RPL21
ILMN_1811823	-0.437	0.00134	MED25
ILMN_1672795	-0.436	1.71e-06	NA
ILMN_2156267	-0.436	6.36e-05	EIF2AK1
ILMN_1699570	-0.436	0.00406	TPD52L2
ILMN_1696276	-0.433	0.000209	ZNF653
ILMN_1826591	-0.431	6.09e-06	BM983604
ILMN_2080637	-0.43	8.35e-09	ZBTB44
ILMN_1666670	-0.429	0.00122	RBX1
ILMN_2393712	-0.428	2.07e-05	CTTN
ILMN_1736974	-0.427	8.52e-06	SOX12
ILMN_2382829	-0.425	5.81e-05	PRDX2
ILMN_3224856	-0.425	0.0055	LOC100133161
ILMN_2045453	-0.423	2.34e-06	CFHR2
ILMN_2395913	-0.423	7.28e-06	ARHGAP11A
ILMN_2191428	-0.423	3.94e-05	UBB
ILMN_2387328	-0.423	0.000303	C9orf84
ILMN_1716234	-0.421	3.15e-06	INPP4B
ILMN_1708337	-0.419	5.49e-06	NOXO1
ILMN_1850501	-0.418	4.37e-06	BX109970
ILMN_3285616	-0.417	1.2e-05	NA
ILMN_1751596	-0.416	2.14e-06	HIVEP3
ILMN_1672024	-0.415	1.27e-07	ISCA1
ILMN_1744508	-0.414	0.00627	FAM53C
ILMN_1812915	-0.412	2.66e-05	TNFRSF10B
ILMN_1809477	-0.411	3.33e-05	CARHSP1
ILMN_1705900	-0.41	0.000162	ATXN10
ILMN_1680624	-0.407	9.09e-05	CREG1
ILMN_2050023	-0.405	4.94e-06	CCDC23
ILMN_1808202	-0.404	0.00269	C19orf22
ILMN_1912737	-0.402	0.00059	HIPK2
ILMN_2406043	-0.401	4.55e-08	VPS24
ILMN_1675421	-0.4	5.46e-06	ISCA1
ILMN_1666924	-0.399	7.71e-06	PINK1
ILMN_1687738	-0.399	0.0417	RPL7
ILMN_1747227	-0.397	5.57e-06	ADORA1
ILMN_3249555	-0.396	2.46e-06	NA
ILMN_1723185	-0.395	9.77e-06	ELOF1
ILMN_2134110	-0.394	5.75e-06	SELK
ILMN_1794780	-0.394	0.00127	SHARPIN
ILMN_1661194	-0.393	2.06e-08	CLDN14
ILMN_2396813	-0.393	3.04e-07	BABAM1
ILMN_2271875	-0.393	1.36e-05	ALAS2
ILMN_1798189	-0.393	0.0317	COX7C
ILMN_1803597	-0.391	2.24e-07	FGL1
ILMN_1815023	-0.39	0.000208	PIM1
ILMN_1815024	-0.389	6.68e-06	PRDX5
ILMN_2115752	-0.387	4.74e-05	MEFV
ILMN_1684180	-0.387	0.000513	NA
ILMN_2374770	-0.387	0.000796	TAX1BP1
ILMN_3183139	-0.386	0.00262	LOC349114
ILMN_1691458	-0.385	2.92e-05	SYPL1
ILMN_1749403	-0.385	0.00946	TSPAN33
ILMN_1705364	-0.384	2.87e-05	BAG6
ILMN_1802753	-0.384	0.000504	TSSC4
ILMN_1784602	-0.384	0.0014	CDKN1A
ILMN_1724533	-0.384	0.0147	LY96
ILMN_3214532	-0.384	0.0342	RPL21
ILMN_1720207	-0.383	3.26e-07	GMPPB
ILMN_2148459	-0.383	0.000335	B2M
ILMN_1805345	-0.383	0.000375	MOSPD3
ILMN_1672605	-0.382	4.76e-06	C7orf41
ILMN_3309560	-0.382	8.89e-05	MIR182
ILMN_1672446	-0.382	0.000819	RPL11
ILMN_2364357	-0.382	0.00328	RPS6KB2
ILMN_1684227	-0.381	1.72e-07	GPR146
ILMN_2172269	-0.381	4.11e-06	TMEM183B
ILMN_1741483	-0.381	5.42e-05	HPS1
ILMN_2157075	-0.381	0.018	LRCH4
ILMN_1670589	-0.38	3.46e-06	NA
ILMN_3183620	-0.38	0.0135	LOC100133161
ILMN_2371280	-0.379	0.00248	CSF3R
ILMN_1724825	-0.378	1.96e-06	PCBP2
ILMN_1800451	-0.377	0.0407	MED16
ILMN_1761598	-0.375	2.6e-06	PRDM9
ILMN_2193213	-0.375	0.038	DEFA1
ILMN_1767281	-0.374	0.0154	PPBP
ILMN_1694476	-0.372	4.29e-08	HMBS
ILMN_1734611	-0.372	2.53e-06	BDKRB1
ILMN_1806122	-0.372	4.97e-05	CHD8
ILMN_2173524	-0.372	0.000358	FOXD4
ILMN_1750940	-0.371	9.36e-07	SLITRK1
ILMN_3251587	-0.371	3.32e-06	AK057879
ILMN_1763452	-0.371	0.000102	EVI2B
ILMN_2101278	-0.371	0.0034	RGS18
ILMN_1729142	-0.37	3.35e-07	CENPV
ILMN_2383975	-0.37	5.21e-05	PRDX5
ILMN_1655525	-0.369	9.12e-06	FLCN
ILMN_1804498	-0.369	0.0401	BRAT1
ILMN_3236344	-0.368	1.1e-09	BMS1P4
ILMN_1745343	-0.367	3.63e-07	ZMAT2
ILMN_1666819	-0.367	4.02e-06	PHLDB1
ILMN_3183065	-0.367	5.83e-05	LOC100128714
ILMN_3244291	-0.367	0.000492	ZNF676
ILMN_1653310	-0.366	9.33e-06	ZNF580
ILMN_2108823	-0.364	1.56e-05	FZD7
ILMN_1683827	-0.363	1.95e-08	VPS24
ILMN_1798620	-0.363	4.68e-05	PQLC1
ILMN_1778144	-0.363	0.00133	SLC48A1
ILMN_2190842	-0.363	0.0146	KIR3DL2
ILMN_2298365	-0.361	1.08e-07	PPP2R2B
ILMN_1819640	-0.361	2.69e-05	NXPH2
ILMN_2320336	-0.361	0.00723	CLK3
ILMN_1688423	-0.36	0.0256	FCER1A
ILMN_1815782	-0.359	6.55e-06	NA
ILMN_2337789	-0.359	4.8e-05	MARCH2
ILMN_1715068	-0.359	0.00191	AQP9
ILMN_1696839	-0.358	0.0339	RPS27
ILMN_1738699	-0.357	5.81e-06	FXR2
ILMN_1849267	-0.356	1.93e-05	DB026495
ILMN_2285802	-0.356	0.00176	SEC14L1
ILMN_2114876	-0.356	0.00191	RPL11
ILMN_1787877	-0.355	8.31e-08	CCNT2
ILMN_1873540	-0.354	2.23e-05	TTTY14
ILMN_3253627	-0.353	4.04e-06	NA
ILMN_1680856	-0.353	2.22e-05	MAMLD1
ILMN_1701331	-0.353	0.000429	UBE2M
ILMN_1812262	-0.353	0.000699	DDR1
ILMN_2144426	-0.353	0.000926	HIST2H2AA4
ILMN_3304003	-0.353	0.0203	RPL21
ILMN_1651464	-0.352	3.87e-07	KDM2B
ILMN_1864512	-0.352	9.31e-07	BC031955
ILMN_2278433	-0.351	6.35e-07	LOC285074
ILMN_1770818	-0.35	3.26e-09	FAM13AOS
ILMN_1860084	-0.349	8.15e-09	AW237078
ILMN_1766542	-0.349	5.72e-06	RNPC3
ILMN_1706722	-0.349	0.000388	CD200
ILMN_2370872	-0.349	0.00444	GRINA
ILMN_1782070	-0.348	6.62e-05	NPL
ILMN_1689098	-0.348	6.95e-05	ATP1A3
ILMN_1733927	-0.347	9.8e-07	TCEB2
ILMN_2359742	-0.347	0.0143	CTSB
ILMN_1766657	-0.346	0.000808	STOM
ILMN_1715991	-0.346	0.00313	SDPR
ILMN_1661717	-0.345	5.16e-06	TFDP1
ILMN_1912288	-0.345	0.000106	AW073896
ILMN_1683354	-0.344	4.41e-05	NA
ILMN_1757406	-0.341	9.83e-05	HIST1H1C
ILMN_3238633	-0.341	0.011	SDHAF2
ILMN_1804822	-0.34	3.45e-06	SRXN1
ILMN_3214893	-0.34	0.0276	CA429274
ILMN_1756674	-0.339	1.29e-05	ATP5E
ILMN_1701641	-0.339	5.27e-05	AK123577
ILMN_1696698	-0.339	6.17e-05	ZNF280C
ILMN_1742410	-0.339	0.0242	BCL2L1
ILMN_1711122	-0.338	3.72e-06	LOC390561
ILMN_1655952	-0.338	0.0243	WASH3P
ILMN_2095653	-0.337	1.39e-07	AFMID
ILMN_1711606	-0.336	0.000968	PRDX5
ILMN_1785037	-0.335	3.11e-06	SSR2
ILMN_1652906	-0.335	3.97e-06	GBGT1
ILMN_1797251	-0.335	0.000362	GATA1
ILMN_1654851	-0.334	2.07e-05	FAM134A
ILMN_1873075	-0.333	8.99e-07	TNRC6C
ILMN_1752589	-0.333	3.27e-06	TMEM183A
ILMN_1770387	-0.333	0.000406	TMPRSS9
ILMN_1756873	-0.333	0.000485	USP48
ILMN_1682930	-0.333	0.0238	SIPA1
ILMN_1839217	-0.331	1.2e-05	BG432870
ILMN_1763540	-0.331	1.54e-05	PSME4
ILMN_3245678	-0.331	0.000155	IL32
ILMN_3239460	-0.331	0.00185	OAZ2
ILMN_3307742	-0.33	6.8e-08	CAPS2
ILMN_1815745	-0.33	2.51e-07	SOX4
ILMN_1752303	-0.33	0.000101	YY1AP1
ILMN_1876924	-0.33	0.000141	WNK1
ILMN_1705750	-0.329	1.35e-05	TGM2
ILMN_1844692	-0.329	1.91e-05	FOXO3
ILMN_1683211	-0.329	2.08e-05	NCAN
ILMN_3201614	-0.328	2.3e-06	NA
ILMN_1751266	-0.328	4.57e-06	HERC2P3
ILMN_1803939	-0.328	6.89e-06	YIPF6
ILMN_1697777	-0.328	0.00175	TSTA3
ILMN_1726565	-0.328	0.00588	PIK3R2
ILMN_1682981	-0.325	2.64e-06	SMG6
ILMN_1804618	-0.325	4.78e-05	DPM2
ILMN_3206429	-0.325	0.000317	CTBP2
ILMN_2112357	-0.325	0.00126	CD300LF
ILMN_1657977	-0.325	0.0108	MSRB2
ILMN_1701789	-0.325	0.0321	IFIT3
ILMN_1692754	-0.324	0.000233	VMP1
ILMN_1729161	-0.324	0.0272	NOTCH1
ILMN_1697503	-0.323	9.25e-09	DHX29
ILMN_1764228	-0.321	0.00012	DAB2
ILMN_1662174	-0.32	1.34e-06	ORMDL3
ILMN_1805216	-0.32	4.52e-05	GPC6
ILMN_2211065	-0.32	0.00688	TMEM91
ILMN_1701413	-0.32	0.00798	PIGQ
ILMN_2190851	-0.319	6.24e-05	PPID
ILMN_1839193	-0.318	5.62e-06	CR745865
ILMN_1699071	-0.318	0.00201	C21orf7
ILMN_1791396	-0.318	0.0114	DGCR6L
ILMN_3287244	-0.318	0.0156	KIAA2013
ILMN_1811392	-0.318	0.0173	HMHA1
ILMN_1713985	-0.317	3.59e-05	MAF1
ILMN_1740180	-0.317	0.000478	SNX3
ILMN_1864989	-0.315	2.95e-06	AI416963
ILMN_3307108	-0.315	7.33e-06	ARVP6125
ILMN_2406501	-0.315	0.00181	SOD2
ILMN_1873925	-0.314	1.86e-07	CK299443
ILMN_1762764	-0.314	0.000373	SH3BGRL2
ILMN_1777765	-0.314	0.00156	C12orf10
ILMN_3279322	-0.314	0.0473	RPL21
ILMN_1717420	-0.313	9.32e-06	UBE2W
ILMN_1709877	-0.313	1.12e-05	TRIML1
ILMN_1744006	-0.313	0.000213	GFOD2
ILMN_1797813	-0.313	0.0301	SUZ12
ILMN_2207539	-0.313	0.0411	RPS17
ILMN_1723048	-0.312	5.25e-06	GJC2
ILMN_3236637	-0.312	0.00019	PIP4K2A
ILMN_1678939	-0.312	0.0189	VNN2
ILMN_2360710	-0.311	1.69e-06	TPM1
ILMN_2399503	-0.311	0.021	UBN1
ILMN_1674758	-0.31	4.77e-05	NM_001126313
ILMN_1671928	-0.31	0.000162	PROS1
ILMN_1719224	-0.31	0.01	C17orf45
ILMN_3251662	-0.308	0.0139	HINT3
ILMN_1651735	-0.307	0.00378	TGOLN2
ILMN_1663685	-0.307	0.0118	DGCR6L
ILMN_1789112	-0.306	8.71e-07	TMEM145
ILMN_1765208	-0.306	6.95e-06	GLUL
ILMN_3240220	-0.306	8.93e-05	IL32
ILMN_1855230	-0.306	0.000203	BX092639
ILMN_1703316	-0.306	0.00644	PRR24
ILMN_2108366	-0.305	5.23e-06	RBM41
ILMN_1729319	-0.305	0.000491	USP7
ILMN_1666385	-0.305	0.0404	CALM3
ILMN_1731248	-0.304	6.06e-05	ENO1
ILMN_1765872	-0.304	0.000174	SIPA1L3
ILMN_3285753	-0.303	4.78e-06	NA
ILMN_1707720	-0.303	0.000372	SLC1A5
ILMN_2124082	-0.302	1.8e-06	PPP2R5B
ILMN_1662312	-0.302	3.11e-06	LOC390561
ILMN_1692267	-0.302	0.000864	B4GALT3
ILMN_1688580	-0.302	0.00811	CAMP
ILMN_1737157	-0.302	0.0215	GRAMD1A
ILMN_1788062	-0.301	0.0133	SH3GL1
ILMN_3241834	-0.301	0.0283	RPL7
ILMN_1773849	-0.301	0.0487	ATP6V0C
ILMN_1711087	-0.299	1.12e-05	EPPK1
ILMN_3252446	-0.299	2.84e-05	AK131472
ILMN_1798485	-0.299	3.24e-05	ATP6V1E1
ILMN_1750400	-0.299	0.000697	C19orf66
ILMN_1791388	-0.299	0.00373	ZNF787
ILMN_1748883	-0.298	8.33e-07	CDKN2D
ILMN_3177333	-0.298	0.000471	LOC100130522
ILMN_1762678	-0.298	0.00388	NMT1
ILMN_1802096	-0.297	0.00362	ABTB1
ILMN_3211887	-0.296	0.0171	RPL21
ILMN_1768870	-0.295	0.0314	CAPZA2
ILMN_1811148	-0.294	6.85e-07	BMP2K
ILMN_3237452	-0.294	2.4e-05	C17orf100
ILMN_1711272	-0.294	2.5e-05	SERPING1
ILMN_1777881	-0.294	0.0018	TSPAN17
ILMN_1848461	-0.293	1.93e-07	AA906391
ILMN_1728355	-0.293	6.11e-07	PSMD4
ILMN_2344130	-0.293	1.49e-06	PSMD4
ILMN_2246661	-0.293	3.69e-06	FAHD1
ILMN_1860954	-0.293	6.66e-06	CR978491
ILMN_1752923	-0.293	2.27e-05	IFNAR1
ILMN_2060115	-0.293	0.00517	SORL1
ILMN_1702721	-0.292	5.21e-06	NA
ILMN_1665004	-0.292	7.04e-06	CASC3
ILMN_3195253	-0.292	0.0217	RPL7
ILMN_3286870	-0.29	1.24e-05	MTDH
ILMN_1703650	-0.29	0.000999	TNIP1
ILMN_1812618	-0.29	0.00701	ARAP3
ILMN_1788462	-0.29	0.0174	AMD1
ILMN_1691942	-0.289	9.05e-06	CCNI
ILMN_1881538	-0.288	7.88e-05	AI082160
ILMN_2319996	-0.288	0.000326	RPL3
ILMN_3239574	-0.288	0.000338	BU532663
ILMN_1805561	-0.287	1.33e-05	SLC14A1
ILMN_1719985	-0.287	7.66e-05	FEM1A
ILMN_1662618	-0.287	0.00534	SQSTM1
ILMN_2158336	-0.286	1.02e-05	SH3GLB2
ILMN_1756038	-0.286	4.1e-05	OR4B1
ILMN_1798354	-0.286	0.0124	PAPOLA
ILMN_1691572	-0.286	0.0157	TST
ILMN_1727522	-0.285	7.95e-06	OR5K4
ILMN_2372639	-0.285	4.14e-05	TRAPPC5
ILMN_1837428	-0.285	0.000838	RAB27B
ILMN_2142554	-0.285	0.00642	WA1
ILMN_1720850	-0.285	0.0135	BAZ2B
ILMN_1665428	-0.285	0.037	GSDMD
ILMN_1780356	-0.284	6.53e-05	C20orf132
ILMN_3240058	-0.284	0.000225	FAM21C
ILMN_1739605	-0.282	3.31e-05	LYPD3
ILMN_1738468	-0.281	2.44e-08	KEL
ILMN_2323633	-0.281	1.22e-06	TPD52L2
ILMN_1805654	-0.281	4.19e-05	DLGAP1
ILMN_1804679	-0.281	0.000133	MYST1
ILMN_1703720	-0.281	0.000914	SF3B14
ILMN_1764803	-0.28	1.22e-06	SMU1
ILMN_1685447	-0.28	1.2e-05	COL6A4P2
ILMN_1849218	-0.28	2.38e-05	BX451947
ILMN_3247452	-0.28	3.58e-05	OST4
ILMN_2049303	-0.28	0.000162	ECI1
ILMN_1752199	-0.28	0.00537	LHPP
ILMN_1713636	-0.28	0.0131	S100A6
ILMN_1778121	-0.279	1.44e-06	CALN1
ILMN_1668559	-0.279	4.44e-05	RGS10
ILMN_2363843	-0.278	1.04e-06	RFX5
ILMN_1762713	-0.278	0.0011	C19orf59
ILMN_1810719	-0.278	0.00631	DCUN1D1
ILMN_1867361	-0.277	4.62e-06	AI610323
ILMN_1698849	-0.277	4.25e-05	CHRNA2
ILMN_1723116	-0.277	0.000192	AMFR
ILMN_1812638	-0.277	0.000539	ATP5L
ILMN_1757644	-0.277	0.00285	UBE2H
ILMN_1758963	-0.276	0.000895	NADK
ILMN_1680480	-0.275	7.72e-06	SDC3
ILMN_3299579	-0.275	3.3e-05	NA
ILMN_1719343	-0.275	0.000802	WDR26
ILMN_3242900	-0.275	0.00208	HIST2H2AA4
ILMN_2038776	-0.275	0.0215	TXN
ILMN_1865069	-0.274	1.27e-05	AI139899
ILMN_1725899	-0.274	0.000527	HOXC10
ILMN_1910366	-0.273	4.39e-05	DA089649
ILMN_1677534	-0.273	0.00711	SCAP
ILMN_1793118	-0.273	0.015	TAX1BP1
ILMN_2112730	-0.272	2.13e-06	SLC9A4
ILMN_1796642	-0.272	0.00314	NCF2
ILMN_1720241	-0.272	0.00734	TRIP12
ILMN_1766411	-0.272	0.034	AP1S2
ILMN_1792014	-0.271	9.3e-06	FAM70B
ILMN_1728331	-0.271	0.000213	ACPT
ILMN_1662340	-0.271	0.00212	ZNF358
ILMN_1916642	-0.27	1.3e-05	AL044425
ILMN_1708728	-0.27	9.81e-05	H2AFJ
ILMN_1774596	-0.27	0.0137	BSCL2
ILMN_1653797	-0.27	0.0478	C6orf62
ILMN_3248122	-0.269	1.86e-06	MED1
ILMN_1782419	-0.269	0.00506	GNG11
ILMN_3239912	-0.268	2.54e-06	HSFYP1
ILMN_1756139	-0.268	0.000909	ST13
ILMN_1797384	-0.268	0.0163	UROS
ILMN_2216157	-0.267	8.21e-06	GNA12
ILMN_3309544	-0.267	8.64e-06	MIR877
ILMN_1733997	-0.267	5.05e-05	SIRPB1
ILMN_1660816	-0.267	0.004	P2RX2
ILMN_1669905	-0.265	0.048	DCP2
ILMN_1663605	-0.264	2.83e-05	RNF123
ILMN_2330243	-0.264	0.000108	NUDT1
ILMN_1666932	-0.264	0.00903	FCGR2A
ILMN_1880103	-0.263	9.69e-06	BU734093
ILMN_1669718	-0.263	6.83e-05	PSENEN
ILMN_3229570	-0.263	0.000578	NA
ILMN_3283664	-0.263	0.00134	FAM161A
ILMN_1740319	-0.263	0.0037	IFI27L2
ILMN_1685125	-0.262	5.6e-05	CR626459
ILMN_1729453	-0.262	0.0117	TSPAN9
ILMN_1674050	-0.262	0.0348	COL8A2
ILMN_1723300	-0.261	1.81e-05	FAM70B
ILMN_1738784	-0.261	0.000113	PPP2R5A
ILMN_1702396	-0.261	0.00175	PACSIN2
ILMN_1661631	-0.261	0.0219	LILRA3
ILMN_1654545	-0.261	0.0408	CPSF1
ILMN_2311166	-0.26	0.0325	ITGB5
ILMN_2083593	-0.259	7.41e-06	TTC32
ILMN_1758356	-0.259	1.15e-05	OR2W5
ILMN_3246673	-0.259	3.14e-05	AMAC1L3
ILMN_1754400	-0.259	7.26e-05	RNASEH2C
ILMN_1657884	-0.259	0.00354	NME1
ILMN_3203878	-0.259	0.00639	FLJ40039
ILMN_3240117	-0.259	0.0315	AIDA
ILMN_2119945	-0.259	0.0379	NDUFB3
ILMN_1844290	-0.258	9.89e-06	NA
ILMN_1712405	-0.258	3.03e-05	LOC100506085
ILMN_1712755	-0.257	0.00583	LRRC41
ILMN_1888224	-0.256	5.97e-06	AA773010
ILMN_2149782	-0.256	0.000101	RAMP2
ILMN_2173909	-0.255	1.92e-06	ZNF14
ILMN_1711611	-0.255	1.58e-05	CR1
ILMN_1667306	-0.255	2.21e-05	RANBP10
ILMN_2386354	-0.255	0.000556	CSNK2A1
ILMN_2392189	-0.255	0.00147	CTDSPL
ILMN_1703233	-0.254	3.58e-05	TBC1D3
ILMN_2359500	-0.254	9.71e-05	NCDN
ILMN_1798288	-0.254	0.000117	MOBKL2C
ILMN_1787762	-0.254	0.0135	HEATR1
ILMN_1716687	-0.253	1.61e-08	TPM1
ILMN_1770660	-0.253	4.49e-06	NA
ILMN_2150196	-0.253	0.00734	LRRC25
ILMN_2391912	-0.253	0.00813	SEC14L1
ILMN_1703074	-0.253	0.015	CPD
ILMN_2093231	-0.252	0.000495	INO80B-WBP1
ILMN_2390416	-0.252	0.00176	BAG6
ILMN_1659047	-0.252	0.00378	HIST2H2AA4
ILMN_1780334	-0.252	0.0183	KCNJ2
ILMN_1813650	-0.251	6.74e-08	INPP5F
ILMN_1890002	-0.251	1.29e-07	BX111983
ILMN_2235707	-0.251	2.65e-06	ITIH5
ILMN_1908547	-0.251	1.54e-05	AA532810
ILMN_1800172	-0.251	2.77e-05	RILP
ILMN_1796926	-0.251	0.000193	PABPC5
ILMN_1748090	-0.251	0.00494	SLC2A11
ILMN_1655206	-0.25	1.11e-05	ZBTB34
ILMN_1815626	-0.25	0.000489	DHCR7
ILMN_3240883	-0.25	0.00138	SNORA11C
ILMN_2081682	-0.25	0.0121	SMAP2
ILMN_1664698	-0.25	0.0435	UNC119
ILMN_1804448	-0.249	2.83e-06	MSI2
ILMN_1668411	-0.249	2.92e-05	FHL2
ILMN_2090004	-0.249	0.0017	AQP10
ILMN_3243644	-0.248	1.68e-07	NA
ILMN_1736077	-0.248	3.22e-07	LIAS
ILMN_1758077	-0.248	2.21e-05	DB020896
ILMN_1669409	-0.248	3.43e-05	VSIG4
ILMN_1665686	-0.248	0.000176	FAM38B
ILMN_1689119	-0.248	0.0159	UNK
ILMN_1791147	-0.248	0.0331	YPEL3
ILMN_1684114	-0.248	0.0343	LOC286016
ILMN_3278438	-0.247	3.75e-07	NA
ILMN_2263054	-0.247	2.9e-06	FEZ1
ILMN_1859531	-0.247	4.06e-05	BI519938
ILMN_3205404	-0.247	0.000119	DQ059386
ILMN_1680094	-0.247	0.000679	HEMGN
ILMN_2320853	-0.247	0.00121	UBE2D3
ILMN_1684083	-0.246	1.51e-05	RNASE10
ILMN_3305849	-0.246	0.00116	LOC728431
ILMN_2115974	-0.245	0.0002	GSDMA
ILMN_1745787	-0.245	0.000348	POLL
ILMN_2339779	-0.245	0.000404	ATP6V1E1
ILMN_1713993	-0.245	0.00444	UBAC2
ILMN_1792323	-0.245	0.018	HDC
ILMN_1798181	-0.245	0.0268	IRF7
ILMN_1687392	-0.244	3.41e-06	NRK
ILMN_1765518	-0.244	0.0033	RNASEH2C
ILMN_1730816	-0.244	0.00399	GPR162
ILMN_1673936	-0.244	0.00491	KHSRP
ILMN_2345015	-0.244	0.0157	PTGES2
ILMN_1653514	-0.243	1.51e-06	RBBP4
ILMN_1662751	-0.243	3.56e-05	BQ719106
ILMN_3258628	-0.242	1e-06	INPP5K
ILMN_2147251	-0.242	7.73e-06	HSPC072
ILMN_1680018	-0.242	1.07e-05	RIPK4
ILMN_1726308	-0.242	0.000334	ST13
ILMN_1806999	-0.242	0.0145	B9D2
ILMN_1664756	-0.242	0.0146	KPNA4
ILMN_3243606	-0.241	0.000142	SAMD15
ILMN_1815635	-0.24	0.0002	C9orf62
ILMN_1701696	-0.24	0.00132	SRP14
ILMN_1747506	-0.24	0.00551	DHX34
ILMN_1766024	-0.24	0.0221	PDCD10
ILMN_3240177	-0.24	0.0366	LLPH
ILMN_1760688	-0.239	0.00238	SAMD14
ILMN_3192419	-0.238	1.37e-05	NA
ILMN_1795419	-0.238	0.0233	CNPPD1
ILMN_2086890	-0.237	0.000313	ANGPT1
ILMN_3246424	-0.237	0.000361	DEFB108B
ILMN_1727479	-0.237	0.000776	TPRG1L
ILMN_1775182	-0.236	0.000116	GSR
ILMN_1677532	-0.236	0.000813	TARDBP
ILMN_1656393	-0.236	0.022	PPP2R3A
ILMN_1664025	-0.235	0.00115	PXMP4
ILMN_1657129	-0.235	0.0158	SKAP2
ILMN_1668525	-0.234	2.25e-06	NR3C1
ILMN_2295957	-0.234	3.32e-06	HHLA3
ILMN_1790572	-0.234	1.04e-05	NA
ILMN_1833964	-0.234	5.74e-05	NA
ILMN_2312606	-0.234	0.0014	IRF5
ILMN_1707503	-0.234	0.002	C1orf144
ILMN_1714461	-0.234	0.00353	RNF14
ILMN_2172174	-0.233	0.000183	PNP
ILMN_1715173	-0.233	0.000355	RPS6KA1
ILMN_1652722	-0.233	0.00223	C14orf2
ILMN_1773390	-0.233	0.00242	LOC349114
ILMN_1667748	-0.233	0.0349	ANKRD33
ILMN_2085862	-0.233	0.0495	SLC15A3
ILMN_1901367	-0.231	9.97e-06	AW086420
ILMN_1851299	-0.231	8.69e-05	NA
ILMN_2253246	-0.231	0.000133	DNAJC28
ILMN_2201533	-0.231	0.00358	C17orf61
ILMN_1665557	-0.231	0.00777	USP15
ILMN_1664118	-0.23	3.56e-06	CADM2
ILMN_3238560	-0.23	0.00174	IFI27L2
ILMN_1713406	-0.23	0.0125	DKFZp434K1323
ILMN_1703430	-0.23	0.0359	CCDC94
ILMN_1728083	-0.229	5.55e-06	EIF4EBP2
ILMN_1906743	-0.229	0.000106	BM671800
ILMN_1768973	-0.229	0.00357	HIST2H2AC
ILMN_3284003	-0.228	2.72e-06	RPL7
ILMN_1692545	-0.228	5.5e-06	NPM1
ILMN_1710614	-0.228	1.81e-05	LOC642131
ILMN_1699323	-0.228	3.16e-05	NA
ILMN_1807556	-0.228	0.000271	VWA3A
ILMN_1724422	-0.228	0.0048	SELL
ILMN_1660691	-0.228	0.00955	RAB31
ILMN_1772131	-0.228	0.0395	IL1R2
ILMN_1695962	-0.228	0.0451	SLC12A9
ILMN_1803302	-0.227	6.09e-06	CRK
ILMN_1838184	-0.227	3.68e-05	AI241852
ILMN_1668847	-0.227	5.8e-05	WWP2
ILMN_1774250	-0.227	0.000134	BPIFA1
ILMN_3278070	-0.227	0.00504	KPNA4
ILMN_3234762	-0.227	0.0213	NA
ILMN_3256958	-0.226	8.71e-06	AK130723
ILMN_1737806	-0.226	1.17e-05	DKFZp686K1684
ILMN_1836570	-0.226	1.41e-05	BX112170
ILMN_3247587	-0.226	2.4e-05	SLC48A1
ILMN_1900982	-0.226	0.000435	BU734906
ILMN_1656509	-0.226	0.00057	NA
ILMN_1766797	-0.226	0.00273	CCS
ILMN_1658247	-0.226	0.0079	OAS1
ILMN_1735231	-0.225	9.44e-05	ZSWIM4
ILMN_2354391	-0.225	0.0381	RAB4B-EGLN2
ILMN_1759012	-0.224	1.89e-06	PPP1R1B
ILMN_1660847	-0.224	8.76e-05	PFKFB3
ILMN_1733937	-0.224	0.0216	MMD
ILMN_1710280	-0.224	0.0338	TUBB1
ILMN_1880350	-0.223	2.98e-05	BX115880
ILMN_1656427	-0.223	4.04e-05	C17orf39
ILMN_1772964	-0.223	8.23e-05	CCL8
ILMN_2394561	-0.223	0.00367	IRF2BP2
ILMN_1884723	-0.223	0.0136	BI755364
ILMN_1723481	-0.222	6.88e-06	CHST3
ILMN_1907679	-0.222	4.55e-05	AI659877
ILMN_3285959	-0.222	0.00118	ST13
ILMN_1719661	-0.222	0.0102	SEPX1
ILMN_1776703	-0.221	3.04e-06	TIRAP
ILMN_1704598	-0.221	7.51e-05	HYAL4
ILMN_1676289	-0.221	0.0136	NCAM1
ILMN_1723480	-0.221	0.016	BST2
ILMN_1706013	-0.221	0.0194	FTH1
ILMN_1768820	-0.22	6.17e-07	CYP11A1
ILMN_1728698	-0.22	0.000229	GDE1
ILMN_1691798	-0.22	0.000468	ZNF26
ILMN_1769517	-0.22	0.00423	PRKDC
ILMN_1781184	-0.22	0.00473	X84075
ILMN_1784352	-0.22	0.0346	CCM2
ILMN_1791840	-0.219	8.67e-06	RALBP1
ILMN_1718309	-0.219	9.88e-06	COX15
ILMN_1878459	-0.219	5.95e-05	AI469954
ILMN_1743770	-0.219	7.38e-05	SLC25A14
ILMN_1866491	-0.219	0.000593	BX111229
ILMN_1785252	-0.219	0.0444	SLC26A6
ILMN_1667125	-0.218	5.9e-06	RPS6KL1
ILMN_1757142	-0.218	3.33e-05	C12orf37
ILMN_1714393	-0.218	0.00155	RAB24
ILMN_3278004	-0.216	7.65e-05	AK124658
ILMN_1866300	-0.216	0.000121	AI633632
ILMN_1812841	-0.216	0.00107	C8orf34
ILMN_1766054	-0.216	0.0393	ABCA1
ILMN_1672830	-0.215	5.88e-07	NA
ILMN_1730575	-0.215	8.62e-07	GCLC
ILMN_1679433	-0.215	7.67e-06	TTC12
ILMN_1793430	-0.215	2.77e-05	LOC441426
ILMN_1748454	-0.215	8.13e-05	FAM75C1
ILMN_1747580	-0.215	0.000166	NF2
ILMN_1785005	-0.215	0.0466	NCF4
ILMN_3241729	-0.214	3.77e-05	EMX2
ILMN_1723743	-0.214	5.92e-05	ROM1
ILMN_1806068	-0.214	0.000105	NOC4L
ILMN_1801909	-0.214	0.000114	IGHMBP2
ILMN_2372398	-0.214	0.000133	ALDH5A1
ILMN_1737849	-0.214	0.000278	CR743846
ILMN_1742147	-0.214	0.00142	UBL4A
ILMN_1755537	-0.214	0.00495	EIF1AY
ILMN_1757702	-0.214	0.0444	TPT1
ILMN_1669966	-0.214	0.0481	NDUFS7
ILMN_1785592	-0.213	1.53e-06	DUSP13
ILMN_1689128	-0.213	3.43e-05	AK024336
ILMN_2364305	-0.213	0.000227	FECH
ILMN_3254147	-0.213	0.000683	NA
ILMN_1740010	-0.213	0.00174	PCNX
ILMN_1799765	-0.213	0.00232	AK021761
ILMN_1797933	-0.213	0.00506	MRPL17
ILMN_1690125	-0.213	0.012	PDLIM7
ILMN_1691803	-0.213	0.0446	KIR2DS2
ILMN_1669592	-0.212	7.31e-05	MARCH2
ILMN_1783956	-0.212	0.00015	ATP8B4
ILMN_1756767	-0.212	0.000189	EIF5B
ILMN_1770454	-0.212	0.00124	AGRN
ILMN_1769433	-0.212	0.00392	IQGAP2
ILMN_1679949	-0.212	0.00416	SLC25A23
ILMN_2112256	-0.212	0.00739	TNFRSF4
ILMN_1656934	-0.212	0.0125	REPS2
ILMN_2061446	-0.211	4.09e-07	NCEH1
ILMN_1893909	-0.211	7.26e-06	IKZF2
ILMN_1728349	-0.211	0.000366	TMEM63B
ILMN_3201986	-0.211	0.00233	RPL12
ILMN_2038775	-0.211	0.016	TUBB2A
ILMN_2412101	-0.21	2.19e-06	PRKAG1
ILMN_2387090	-0.21	0.000161	CGGBP1
ILMN_2070815	-0.21	0.000177	MPDU1
ILMN_1680794	-0.21	0.000358	NA
ILMN_1695588	-0.21	0.000455	HNRNPC
ILMN_1779376	-0.21	0.000833	GSK3B
ILMN_2043615	-0.21	0.00795	C17orf90
ILMN_2211950	-0.21	0.0203	SRP14
ILMN_1656361	-0.21	0.0386	ARHGAP27
ILMN_1756599	-0.209	1.34e-05	PLA2G4E
ILMN_1904701	-0.209	0.000115	BQ771772
ILMN_1679920	-0.209	0.000311	RPS12
ILMN_1780711	-0.209	0.000887	NA
ILMN_1691264	-0.209	0.0105	NAT8B
ILMN_2289849	-0.209	0.0149	FCGR2A
ILMN_1792679	-0.209	0.0282	ITGA5
ILMN_3245148	-0.208	9.18e-06	OR7E156P
ILMN_1682661	-0.208	0.000225	BMP3
ILMN_1681975	-0.208	0.00147	OR52N2
ILMN_2117987	-0.208	0.00383	TFDP1
ILMN_1867439	-0.207	5.12e-08	AL832253
ILMN_2316278	-0.207	7.25e-07	MAGED4B
ILMN_1682339	-0.207	2.49e-06	C19orf57
ILMN_2375141	-0.207	6.28e-05	FRA10AC1
ILMN_1914129	-0.207	0.000125	AW082698
ILMN_1764850	-0.207	0.00719	HPCAL1
ILMN_1788213	-0.207	0.0129	FRAT2
ILMN_1685870	-0.206	1.57e-05	HYDIN
ILMN_1915365	-0.206	0.000153	AI867886
ILMN_3288587	-0.206	0.00035	RNF181
ILMN_1807662	-0.206	0.0038	IGF2R
ILMN_2112402	-0.206	0.0129	PHF5A
ILMN_2392286	-0.206	0.0417	IP6K1
ILMN_1790978	-0.206	0.0419	ATG7
ILMN_1756989	-0.205	2.25e-06	EPHA8
ILMN_1711009	-0.205	0.00358	ISLR
ILMN_2242491	-0.204	6.53e-06	CLUAP1
ILMN_1869354	-0.204	7.94e-06	BM690036
ILMN_2380566	-0.204	5.09e-05	SIAH1
ILMN_1713450	-0.204	9.72e-05	MYL6B
ILMN_1676240	-0.204	0.000417	ZNF138
ILMN_1790471	-0.203	5.18e-06	CICE
ILMN_1699711	-0.203	7.25e-06	DEDD
ILMN_1674609	-0.203	3.77e-05	CLTB
ILMN_3260017	-0.203	4.35e-05	HNRNPK
ILMN_1808110	-0.203	0.00037	TCEB3
ILMN_1702247	-0.203	0.00573	CCNDBP1
ILMN_3310351	-0.203	0.018	TJP1
ILMN_1809850	-0.203	0.0189	RCN3
ILMN_2410038	-0.203	0.0463	FAM111A
ILMN_1725702	-0.202	3.55e-05	FARP1
ILMN_1694458	-0.202	0.00734	FLJ41200
ILMN_2182704	-0.202	0.0345	BIRC2
ILMN_1704354	-0.201	3.41e-05	NCDN
ILMN_1667831	-0.201	5.42e-05	HOXB6
ILMN_1756676	-0.201	0.000204	PHF19
ILMN_1712312	-0.201	0.00154	RAB11A
ILMN_1809957	-0.201	0.00177	AP2S1
ILMN_1793371	-0.201	0.0189	KIAA0430
ILMN_1709815	-0.2	1.49e-05	PURG
ILMN_2387696	-0.2	8.11e-05	CCR6
ILMN_1779648	-0.2	0.00017	HIST3H2A
ILMN_2273447	-0.2	0.000459	C16orf35
ILMN_1716815	-0.2	0.0349	CEACAM1
ILMN_3284768	-0.199	2.18e-07	TCP1
ILMN_3236599	-0.199	6.09e-07	FLJ44054
ILMN_1866290	-0.199	5.84e-06	BI827719
ILMN_1712423	-0.199	2.8e-05	INPP5K
ILMN_3237241	-0.199	0.000114	FAM32A
ILMN_1664351	-0.199	0.000354	AK126744
ILMN_3309164	-0.199	0.000501	MIR1185-1
ILMN_1875887	-0.199	0.00059	AI699581
ILMN_1739335	-0.199	0.0019	OST4
ILMN_1691111	-0.199	0.00294	SPATA2L
ILMN_1698478	-0.199	0.00687	SNAPC2
ILMN_1716062	-0.198	3.7e-07	MYL4
ILMN_1842533	-0.198	8.3e-06	AL117577
ILMN_2351269	-0.198	2.17e-05	TTYH1
ILMN_1709634	-0.198	4.08e-05	CMBL
ILMN_3233838	-0.198	8.15e-05	LOC399940
ILMN_1901666	-0.198	0.000166	AI445566
ILMN_1745695	-0.198	0.000419	FLJ30430
ILMN_2128428	-0.198	0.00697	DAB2
ILMN_1775708	-0.198	0.00738	SLC2A3
ILMN_1691276	-0.198	0.0401	CXXC1
ILMN_1719627	-0.198	0.049	SLC27A3
ILMN_1817124	-0.197	0.000163	AW341257
ILMN_1760065	-0.197	0.00152	OR2T11
ILMN_1815552	-0.197	0.00506	NTAN1
ILMN_1795762	-0.197	0.0218	PLEK
ILMN_1683905	-0.196	5.85e-06	C19orf21
ILMN_2344956	-0.196	0.000231	ACP1
ILMN_1732969	-0.196	0.000419	RNF169
ILMN_1792860	-0.196	0.0112	MED22
ILMN_1916457	-0.196	0.0359	KIAA0562
ILMN_1895548	-0.195	1.41e-06	AK021726
ILMN_1680388	-0.195	2.65e-06	LOC100506035
ILMN_1790789	-0.195	1.29e-05	NA
ILMN_1907705	-0.195	2.34e-05	BM717102
ILMN_1698237	-0.195	0.000133	TRIM17
ILMN_2065299	-0.195	0.000216	EDEM3
ILMN_2195665	-0.195	0.000292	PANK3
ILMN_1663489	-0.195	0.00115	UBR2
ILMN_1653553	-0.195	0.0331	C14orf80
ILMN_1862524	-0.194	1.25e-06	BF107605
ILMN_1905436	-0.194	2.87e-06	BQ574670
ILMN_1893026	-0.194	1.33e-05	BM668469
ILMN_2395451	-0.194	5.7e-05	ASS1
ILMN_1860095	-0.194	6.05e-05	AW780096
ILMN_1777528	-0.194	6.68e-05	NCBP1
ILMN_3223246	-0.194	0.000117	TBC1D3
ILMN_3307799	-0.194	0.000175	PSMD4
ILMN_3239004	-0.194	0.000309	NA
ILMN_1796397	-0.194	0.00165	CISD2
ILMN_1657892	-0.194	0.0215	TLR8
ILMN_1671565	-0.194	0.0482	RNASET2
ILMN_1803162	-0.193	0.000119	RTEL1
ILMN_3238213	-0.193	0.000617	KLLN
ILMN_1863939	-0.193	0.00654	AW085986
ILMN_1776157	-0.193	0.0284	2004-09-01
ILMN_1673798	-0.192	8.29e-06	PPOX
ILMN_1775211	-0.192	3.08e-05	ERO1LB
ILMN_1732725	-0.192	0.000181	PPP6R3
ILMN_1695246	-0.192	0.00128	KLHDC8B
ILMN_2409062	-0.192	0.00143	ISCU
ILMN_1692191	-0.192	0.00252	GNA12
ILMN_3241021	-0.192	0.0243	RNY4
ILMN_1790781	-0.192	0.0323	DHRS13
ILMN_2234515	-0.191	2.23e-06	SLC7A5P1
ILMN_2047112	-0.191	2.31e-05	DPCD
ILMN_1659371	-0.191	5.3e-05	ADRA2A
ILMN_1779974	-0.191	0.00012	C20orf62
ILMN_3242067	-0.191	0.000189	SNORA58
ILMN_2151281	-0.191	0.000443	GABARAPL1
ILMN_1769961	-0.191	0.000452	DPF1
ILMN_1800750	-0.191	0.000841	ZNF692
ILMN_1700695	-0.191	0.00678	SLC44A1
ILMN_2047240	-0.191	0.0214	ARSA
ILMN_2175447	-0.19	0.00518	UNQ5808
ILMN_1768505	-0.19	0.0171	IL13RA1
ILMN_1736563	-0.189	0.000277	HSPA7
ILMN_1651984	-0.189	0.000603	NTRK2
ILMN_1723662	-0.189	0.000759	ABHD2
ILMN_1677314	-0.189	0.00114	MUC1
ILMN_1793474	-0.189	0.00568	INSIG1
ILMN_1670609	-0.189	0.0106	ATOX1
ILMN_2299045	-0.188	3.51e-06	BMP2K
ILMN_1726597	-0.188	0.00562	FAM65B
ILMN_1774901	-0.188	0.00661	GDPD3
ILMN_3239181	-0.188	0.0302	ITPRIP
ILMN_2331266	-0.188	0.0468	NUMB
ILMN_1862873	-0.187	8.56e-06	AI627272
ILMN_2342630	-0.187	1.46e-05	LPHN1
ILMN_2077130	-0.187	8.97e-05	MSH3
ILMN_1696320	-0.187	0.000148	NA
ILMN_2386444	-0.187	0.000575	ANGPTL4
ILMN_1693738	-0.187	0.000687	CTSE
ILMN_2050109	-0.187	0.000801	GABARAP
ILMN_3253456	-0.187	0.0145	FNDC3B
ILMN_1794190	-0.187	0.0268	CCPG1
ILMN_1753712	-0.187	0.0407	STX10
ILMN_1769013	-0.187	0.047	ASGR1
ILMN_1786684	-0.186	0.000238	MTRF1L
ILMN_1686972	-0.186	0.0012	NA
ILMN_3246433	-0.186	0.00121	RNY5
ILMN_1666727	-0.186	0.00159	ZNF586
ILMN_1728521	-0.186	0.00659	HDAC7
ILMN_1693045	-0.186	0.0109	TMED1
ILMN_1758938	-0.186	0.0167	SLC31A2
ILMN_1730391	-0.186	0.0188	MRPS18A
ILMN_1790645	-0.185	2.51e-05	HECW1
ILMN_1893850	-0.185	4.82e-05	BX097731
ILMN_1739154	-0.185	0.000294	LSAMP
ILMN_1855171	-0.185	0.000585	DA539688
ILMN_1802557	-0.185	0.00121	HEBP1
ILMN_2190084	-0.185	0.0498	VAMP8
ILMN_2140999	-0.184	8.81e-07	ZFYVE16
ILMN_1676891	-0.184	2.67e-05	CDK19
ILMN_1678329	-0.184	3.12e-05	TNRC18
ILMN_1910645	-0.184	6.03e-05	NA
ILMN_2145153	-0.184	0.00028	ANKRD35
ILMN_1715175	-0.184	0.000313	MET
ILMN_1711278	-0.184	0.000362	NA
ILMN_1782977	-0.184	0.00462	UBA52
ILMN_2388155	-0.184	0.0167	CASP3
ILMN_1737585	-0.184	0.019	VARS2
ILMN_1782653	-0.183	4.44e-05	LOC649133
ILMN_1766446	-0.183	0.000271	C6orf48
ILMN_1767573	-0.183	0.000714	CRLF2
ILMN_1801864	-0.183	0.00121	NTAN1
ILMN_1740864	-0.183	0.00937	TREML2
ILMN_1663142	-0.183	0.0171	CLEC12A
ILMN_1801175	-0.183	0.0437	MAP2K3
ILMN_1678132	-0.182	5.34e-05	BC035390
ILMN_1807596	-0.182	0.00218	UBAP1
ILMN_1698512	-0.182	0.00222	AK096668
ILMN_1669033	-0.182	0.0023	NCOA1
ILMN_1753627	-0.182	0.00523	DOLK
ILMN_1752755	-0.182	0.0325	VWF
ILMN_1691731	-0.182	0.0427	PARP14
ILMN_1758649	-0.181	3.71e-05	LOC647589
ILMN_1807873	-0.181	0.000676	SNX6
ILMN_1749345	-0.181	0.00465	STX5
ILMN_2234758	-0.181	0.00863	SRP14
ILMN_2348093	-0.181	0.0389	ATP5J
ILMN_1761266	-0.18	0.000416	NA
ILMN_1657470	-0.18	0.000422	YTHDF3
ILMN_2375786	-0.18	0.00191	LECT1
ILMN_1747205	-0.18	0.00395	JDP2
ILMN_1745669	-0.179	3.6e-06	FAM153A
ILMN_1700001	-0.179	0.000255	TCTA
ILMN_1667201	-0.179	0.00453	POC1B
ILMN_1678781	-0.179	0.0144	ARHGAP33
ILMN_1827736	-0.179	0.02	PDK3
ILMN_1651315	-0.179	0.0365	HMG20B
ILMN_1906299	-0.178	2.79e-06	NA
ILMN_1702534	-0.178	3.21e-05	CD244
ILMN_1659027	-0.178	0.00199	SLC2A1
ILMN_1796458	-0.178	0.00315	GABARAPL2
ILMN_1658706	-0.178	0.00757	ST6GALNAC2
ILMN_2189222	-0.178	0.0146	KLHL8
ILMN_1657857	-0.178	0.0178	TMEM14C
ILMN_3178302	-0.178	0.0335	FNDC3B
ILMN_1886750	-0.177	5.92e-05	BX109868
ILMN_1791884	-0.177	0.000351	SNHG11
ILMN_1900371	-0.177	0.000664	BE906333
ILMN_1800871	-0.177	0.00366	RAB6A
ILMN_2184966	-0.177	0.00707	ZHX2
ILMN_1713759	-0.177	0.021	UBE2J1
ILMN_1767894	-0.177	0.0304	POLB
ILMN_1749410	-0.176	3.44e-07	PKP4
ILMN_2258234	-0.176	8.52e-05	KLHL5
ILMN_1729325	-0.176	8.94e-05	ALX3
ILMN_1692916	-0.176	0.000109	CR743846
ILMN_3308068	-0.176	0.000205	NA
ILMN_1689623	-0.176	0.000319	DOK2
ILMN_1656040	-0.176	0.000436	NTN3
ILMN_1667408	-0.176	0.00146	EPB41
ILMN_1705213	-0.176	0.00438	TMBIM1
ILMN_2403228	-0.176	0.00898	CLEC12A
ILMN_1781795	-0.176	0.0447	ERH
ILMN_1683859	-0.175	0.00126	SLC7A1
ILMN_1824029	-0.175	0.00136	AW290884
ILMN_1675523	-0.175	0.00182	PPAP2C
ILMN_1777811	-0.175	0.00339	URGCP
ILMN_1746579	-0.175	0.00544	UBE2O
ILMN_1751615	-0.175	0.00626	COQ10B
ILMN_2182120	-0.175	0.0108	SF3B14
ILMN_2363065	-0.175	0.0125	RTN3
ILMN_1807448	-0.175	0.0288	FAM8A1
ILMN_3239050	-0.174	8.17e-05	SLC22A20
ILMN_3238006	-0.174	0.000454	PMS2L5
ILMN_1839740	-0.174	0.000524	BC127787
ILMN_1672664	-0.174	0.000715	TCRA
ILMN_2392080	-0.174	0.00351	DCAF6
ILMN_1779813	-0.174	0.00682	FAM96B
ILMN_1726460	-0.174	0.0313	RPL14
ILMN_1714445	-0.173	6.64e-07	SLC6A9
ILMN_1678618	-0.173	1.66e-06	ELAVL3
ILMN_1825880	-0.173	7.58e-05	BU853937
ILMN_1761283	-0.173	0.000134	AK022898
ILMN_1716524	-0.173	0.000382	RAB7A
ILMN_1915805	-0.173	0.000387	LOC340073
ILMN_1658022	-0.173	0.000407	NA
ILMN_1802146	-0.173	0.000473	ZNF74
ILMN_1705066	-0.173	0.00208	BTBD11
ILMN_3223953	-0.173	0.00231	NA
ILMN_1654068	-0.173	0.00409	NUDT1
ILMN_1785141	-0.173	0.00681	MICAL2
ILMN_1798885	-0.172	8.98e-06	SLC35A2
ILMN_1677318	-0.172	2.91e-05	MARCH8
ILMN_3240773	-0.172	5.21e-05	APOL6
ILMN_1682544	-0.172	0.000282	CLUL1
ILMN_2042941	-0.172	0.000846	TMEM159
ILMN_2070477	-0.172	0.00142	TAF8
ILMN_3206343	-0.172	0.0117	H3F3A
ILMN_1663631	-0.172	0.0224	BANP
ILMN_1691106	-0.171	0.000421	CDV3
ILMN_1846026	-0.171	0.000689	BX091766
ILMN_3206866	-0.171	0.000781	AX746617
ILMN_1790042	-0.171	0.000799	OR2T34
ILMN_1854861	-0.171	0.00133	BQ447018
ILMN_1657395	-0.171	0.0119	HMGCR
ILMN_1747058	-0.171	0.0125	TRAPPC2L
ILMN_2325506	-0.171	0.0217	BCAS4
ILMN_1783448	-0.171	0.0302	DYNC1LI2
ILMN_1654112	-0.171	0.0413	PARD6A
ILMN_2112493	-0.17	1.48e-05	DAP
ILMN_2070210	-0.17	2.02e-05	RNF219
ILMN_2165993	-0.17	0.00077	ITLN1
ILMN_2359096	-0.17	0.00165	SS18
ILMN_1866319	-0.17	0.00171	BF109351
ILMN_1745860	-0.169	4.52e-06	FLJ40852
ILMN_1846567	-0.169	1.73e-05	BX107471
ILMN_1698745	-0.169	4.29e-05	CLRN1
ILMN_1802535	-0.169	0.000102	IGHG1
ILMN_1762103	-0.169	0.000312	WDR48
ILMN_3236211	-0.169	0.000349	DGCR2
ILMN_1735361	-0.169	0.000561	MAPK11
ILMN_2382121	-0.169	0.000984	OCRL
ILMN_1880340	-0.169	0.00255	BU928253
ILMN_1762545	-0.169	0.00275	hCG_1993022
ILMN_3301478	-0.169	0.00509	ZNF716
ILMN_2157277	-0.169	0.0177	AKR1D1
ILMN_1679324	-0.169	0.0315	EIF1B
ILMN_1732575	-0.169	0.0422	SEC14L1
ILMN_2195138	-0.168	2.4e-05	SAMD11
ILMN_1687751	-0.168	0.000193	BAALC
ILMN_1695621	-0.168	0.000277	KRT3
ILMN_1740742	-0.168	0.000357	UROD
ILMN_1667030	-0.168	0.000452	HSBP1
ILMN_3188005	-0.168	0.000475	NA
ILMN_1845076	-0.168	0.00124	AA778674
ILMN_1653876	-0.168	0.00163	SPG21
ILMN_1797893	-0.168	0.0135	N4BP2L2
ILMN_1695917	-0.168	0.0184	C5orf15
ILMN_1655190	-0.167	0.000119	LOC100506085
ILMN_1913676	-0.167	0.000201	AI242074
ILMN_1731688	-0.167	0.000805	KLB
ILMN_1672834	-0.167	0.00138	SSH2
ILMN_1779965	-0.167	0.00149	AK1
ILMN_1684594	-0.167	0.00381	USP24
ILMN_1695731	-0.167	0.00885	TUBG1
ILMN_1894882	-0.167	0.00961	AI968241
ILMN_1709741	-0.166	1.21e-05	BC033670
ILMN_2355831	-0.166	0.000323	FHL2
ILMN_3286498	-0.166	0.000385	SNRPD2P2
ILMN_1745107	-0.166	0.000575	ZNF717
ILMN_2346649	-0.166	0.00272	ZNF473
ILMN_1779547	-0.166	0.00581	HPSE
ILMN_1796962	-0.166	0.0263	PPP3R1
ILMN_1704094	-0.166	0.0393	PSMA6
ILMN_1801867	-0.165	5.3e-05	NA
ILMN_1693471	-0.165	0.000233	KLHL35
ILMN_1858126	-0.165	0.000311	AI911349
ILMN_1806633	-0.165	0.000822	LOC348926
ILMN_1731498	-0.165	0.00383	GPR156
ILMN_2390318	-0.165	0.00489	CIDEA
ILMN_1718936	-0.165	0.00893	LST1
ILMN_1705297	-0.165	0.0126	MYBPH
ILMN_1733110	-0.165	0.0293	RASSF7
ILMN_1752837	-0.165	0.039	ARL8B
ILMN_3188800	-0.164	2.66e-05	LOC100129931
ILMN_3290627	-0.164	4e-05	ST13
ILMN_1808457	-0.164	0.000145	TBX18
ILMN_1786630	-0.164	0.000171	BC132949
ILMN_1710268	-0.164	0.000473	ZNF385D
ILMN_1662973	-0.164	0.000906	CD82
ILMN_1658519	-0.164	0.00275	SLC13A3
ILMN_1765532	-0.164	0.00519	RDBP
ILMN_1670570	-0.164	0.00707	MXI1
ILMN_3229909	-0.164	0.00834	NA
ILMN_1775937	-0.164	0.0173	DDB1
ILMN_1804332	-0.164	0.0229	GPR137
ILMN_1782795	-0.163	3.89e-05	SMPD4
ILMN_1915670	-0.163	0.000382	AI732113
ILMN_2411658	-0.163	0.000443	HPS1
ILMN_1810953	-0.163	0.000614	FLJ39739
ILMN_1655047	-0.163	0.000637	NA
ILMN_3194147	-0.163	0.000961	FAM75A2
ILMN_2083469	-0.163	0.0144	IRS2
ILMN_1773271	-0.162	8.27e-05	SCN7A
ILMN_1788251	-0.162	0.00248	SNN
ILMN_1674941	-0.162	0.00286	ANO6
ILMN_3292551	-0.162	0.00867	PCBP2
ILMN_1803988	-0.162	0.0107	MCL1
ILMN_1891247	-0.161	6.64e-05	CB043840
ILMN_1735168	-0.161	0.000148	SUV420H2
ILMN_1698725	-0.161	0.000436	FRMD3
ILMN_2402499	-0.161	0.000628	SC4MOL
ILMN_1652638	-0.161	0.000723	LRRC58
ILMN_1804248	-0.161	0.00241	FDPS
ILMN_2389935	-0.161	0.00281	FYTTD1
ILMN_1751023	-0.161	0.00347	NA
ILMN_3263575	-0.161	0.00698	C1orf81
ILMN_1716766	-0.161	0.0135	CEBPG
ILMN_1684440	-0.161	0.0174	PXN
ILMN_3209832	-0.161	0.0243	LOC100131801
ILMN_1707312	-0.161	0.0266	NFIL3
ILMN_1728426	-0.161	0.0335	INPPL1
ILMN_1667022	-0.16	1.6e-05	PASK
ILMN_2150708	-0.16	4.66e-05	AK127863
ILMN_1681136	-0.16	6.51e-05	CCDC33
ILMN_2412172	-0.16	0.000179	APOBEC3F
ILMN_1745949	-0.16	0.000233	CEACAM21
ILMN_3273946	-0.16	0.000268	CRCP
ILMN_1695282	-0.16	0.000754	RAPGEF1
ILMN_3240793	-0.16	0.000931	OR2A4
ILMN_2285213	-0.16	0.00152	DNAJB2
ILMN_1735553	-0.16	0.00553	MAP3K9
ILMN_1665291	-0.16	0.0282	NUB1
ILMN_1769960	-0.159	1.5e-05	GPS1
ILMN_3199052	-0.159	5.07e-05	NA
ILMN_1722753	-0.159	7.43e-05	GJA5
ILMN_1795897	-0.159	0.000187	CEP192
ILMN_1685574	-0.159	0.000751	TSC22D2
ILMN_1688637	-0.159	0.00141	TMEM198
ILMN_1749009	-0.159	0.00516	REXO2
ILMN_1732071	-0.159	0.00994	HIST2H2BE
ILMN_2182482	-0.159	0.0223	SHCBP1
ILMN_3244348	-0.158	0.000238	TAF1D
ILMN_1735432	-0.158	0.000264	ISCU
ILMN_1690616	-0.158	0.000312	C17orf109
ILMN_3200867	-0.158	0.000614	NA
ILMN_1688020	-0.158	0.000772	FAM75D5
ILMN_1666624	-0.158	0.000821	RABL2A
ILMN_1670122	-0.158	0.00155	ZNF624
ILMN_1722127	-0.158	0.00249	RAD54B
ILMN_1885448	-0.158	0.00433	BM790349
ILMN_3202024	-0.158	0.00857	FTL
ILMN_1798546	-0.158	0.011	HDAC6
ILMN_3235964	-0.158	0.0302	HSPA7
ILMN_1718972	-0.158	0.0352	MFSD3
ILMN_1772824	-0.157	1.24e-05	WNT5B
ILMN_1710303	-0.157	0.000234	TTC25
ILMN_1784678	-0.157	0.000315	PBX1
ILMN_1825640	-0.157	0.000318	BC039553
ILMN_2146495	-0.157	0.000626	GPR153
ILMN_1656300	-0.157	0.00126	GFRA2
ILMN_1873496	-0.157	0.00132	BX118421
ILMN_2278908	-0.157	0.00146	GGA1
ILMN_1728069	-0.157	0.00403	DDX19B
ILMN_1831826	-0.157	0.00572	NA
ILMN_1892306	-0.157	0.011	AA814136
ILMN_1672176	-0.157	0.0114	SMPD2
ILMN_1773968	-0.157	0.0116	SERBP1
ILMN_1822327	-0.156	2.36e-05	AW450267
ILMN_3254322	-0.156	2.7e-05	NA
ILMN_1744426	-0.156	4.03e-05	TGFBRAP1
ILMN_1680501	-0.156	6.73e-05	GTF2IRD2
ILMN_1777650	-0.156	7.98e-05	TMEM151B
ILMN_1687589	-0.156	0.000376	CPT1A
ILMN_1899886	-0.156	0.00331	BG203660
ILMN_3228639	-0.156	0.00333	NA
ILMN_2222234	-0.156	0.0158	PRDX4
ILMN_1696046	-0.156	0.0395	SIVA1
ILMN_1754187	-0.155	1.22e-06	DMRTB1
ILMN_1838891	-0.155	5.46e-05	AI125261
ILMN_3238751	-0.155	9.37e-05	hPMS6
ILMN_1802457	-0.155	0.000172	MAX
ILMN_1881561	-0.155	0.000225	AI204073
ILMN_2165975	-0.155	0.00832	CES3
ILMN_1658992	-0.155	0.022	DPM1
ILMN_1667330	-0.154	0.000195	LOC113386
ILMN_1658621	-0.154	0.000742	NA
ILMN_3232908	-0.154	0.00224	LOC100128675
ILMN_3283244	-0.154	0.0027	LOC644936
ILMN_1690592	-0.154	0.0126	LOC642846
ILMN_1809522	-0.154	0.027	NACC2
ILMN_1675472	-0.154	0.0386	LOC647979
ILMN_1847948	-0.153	5.36e-05	CR740783
ILMN_1903345	-0.153	6.91e-05	DB336481
ILMN_1675454	-0.153	0.000124	CDH9
ILMN_1761176	-0.153	0.000136	GRIPAP1
ILMN_1758457	-0.153	0.000187	TBC1D16
ILMN_1726762	-0.153	0.00035	CLEC2D
ILMN_1690454	-0.153	0.0028	C3orf54
ILMN_2066849	-0.153	0.00987	FAM26F
ILMN_2234016	-0.153	0.0126	FTH1
ILMN_1775405	-0.153	0.0132	ARL4A
ILMN_1685551	-0.153	0.0219	CHD4
ILMN_1773395	-0.153	0.0284	BLOC1S1-RDH5
ILMN_1724609	-0.153	0.0318	SLC2A8
ILMN_1672496	-0.153	0.044	DNAJA1
ILMN_1802205	-0.153	0.044	RHOB
ILMN_3225591	-0.153	0.0442	RPL14
ILMN_1731720	-0.152	6.27e-05	PDRG1
ILMN_1679690	-0.152	0.000485	IMPG2
ILMN_2402766	-0.152	0.00143	AFTPH
ILMN_1672114	-0.152	0.00217	TNFRSF10C
ILMN_1670970	-0.152	0.00267	PPP3CA
ILMN_1766425	-0.152	0.0109	REPS2
ILMN_2103720	-0.152	0.0123	MRPL15
ILMN_2100815	-0.152	0.0159	TMEM9B
ILMN_2329773	-0.152	0.028	RAB27A
ILMN_1805377	-0.152	0.0323	POMZP3
ILMN_2147345	-0.151	3.66e-05	C14orf45
ILMN_2123730	-0.151	0.000232	TBC1D22B
ILMN_1770161	-0.151	0.000253	BST1
ILMN_1765124	-0.151	0.000261	LOC641365
ILMN_1771061	-0.151	0.000266	BRD4
ILMN_1900929	-0.151	0.000909	OR7E12P
ILMN_1693740	-0.151	0.00118	BC035106
ILMN_1724437	-0.151	0.00475	GCAT
ILMN_2320906	-0.151	0.0071	RTN3
ILMN_3245020	-0.151	0.0087	WASH3P
ILMN_1686235	-0.151	0.0139	GNPNAT1
ILMN_1914249	-0.151	0.0363	W19582
ILMN_1781735	-0.15	1.88e-05	IGSF11
ILMN_1693645	-0.15	4.71e-05	DPY19L2P4
ILMN_1793300	-0.15	0.000262	DYTN
ILMN_1821876	-0.15	0.000426	AK024143
ILMN_1742901	-0.15	0.000848	RSPH10B2
ILMN_2294274	-0.15	0.000988	S100PBP
ILMN_2211030	-0.15	0.00123	SPANXB2
ILMN_1773080	-0.15	0.00208	OAZ1
ILMN_2403446	-0.15	0.00284	ABHD2
ILMN_2216265	-0.15	0.00718	LONP2
ILMN_2345353	-0.15	0.0157	LST1
ILMN_1690783	-0.15	0.0291	TREML1
ILMN_1675756	-0.15	0.0453	KCNJ15
ILMN_3247506	-0.15	0.047	FCGR1C
ILMN_1743783	-0.149	1.59e-05	CCDC43
ILMN_1751403	-0.149	5.93e-05	NUDT15
ILMN_1774161	-0.149	0.00023	ARL15
ILMN_2201668	-0.149	0.000456	SLC19A2
ILMN_1880704	-0.149	0.00144	AA484452
ILMN_1696702	-0.149	0.0029	NEO1
ILMN_1715680	-0.149	0.00359	NEIL2
ILMN_1761828	-0.149	0.00423	E2F4
ILMN_2233279	-0.149	0.00521	C19orf31
ILMN_1759287	-0.149	0.00571	Z96963
ILMN_1752932	-0.149	0.00719	MPZL2
ILMN_1747744	-0.149	0.0108	LHFPL2
ILMN_1706935	-0.149	0.0193	CCDC136
ILMN_1774066	-0.149	0.0357	TMEM141
ILMN_1695000	-0.148	8.83e-09	TFIP11
ILMN_1917334	-0.148	6.17e-05	BM145483
ILMN_1826462	-0.148	0.00036	BG184196
ILMN_1745737	-0.148	0.00105	DIS3L2
ILMN_1712272	-0.148	0.00114	LOC284861
ILMN_1821388	-0.148	0.00119	SRCIN1
ILMN_1784367	-0.148	0.00124	HSPD1
ILMN_1716591	-0.148	0.00267	SPRR1A
ILMN_1714602	-0.148	0.003	CD86
ILMN_2071937	-0.148	0.0131	ATP6V0E1
ILMN_2344971	-0.147	4.62e-05	FOXM1
ILMN_3214579	-0.147	7.9e-05	LOC100131733
ILMN_1694100	-0.147	0.000233	PRIM2
ILMN_2394552	-0.147	0.000436	WNK3
ILMN_1676550	-0.147	0.000914	LOC152578
ILMN_1848815	-0.147	0.00107	BX090629
ILMN_3293244	-0.147	0.00163	LOC100131744
ILMN_1722102	-0.147	0.00288	ANAPC11
ILMN_1731648	-0.147	0.0149	FOXJ2
ILMN_1663119	-0.147	0.0252	DSC2
ILMN_1660321	-0.146	2.95e-05	CDH24
ILMN_1699334	-0.146	0.000629	AATK
ILMN_2081645	-0.146	0.00162	RSPO2
ILMN_3229889	-0.146	0.00171	NA
ILMN_1654570	-0.146	0.00326	TEKT1
ILMN_2273911	-0.146	0.0041	ACSL5
ILMN_3188467	-0.146	0.00468	NA
ILMN_1711608	-0.146	0.00508	SSBP2
ILMN_3240316	-0.146	0.00663	TMSB4X
ILMN_1770732	-0.146	0.0125	COPS3
ILMN_1666665	-0.145	0.000164	COL23A1
ILMN_3239177	-0.145	0.000169	MEX3A
ILMN_1776333	-0.145	0.000216	TBCEL
ILMN_1865736	-0.145	0.00367	LOC729451
ILMN_1750690	-0.145	0.0062	ARFIP2
ILMN_1719518	-0.145	0.0132	ARF4
ILMN_3250209	-0.145	0.0137	CTBP2
ILMN_1668092	-0.145	0.0331	ESAM
ILMN_1739987	-0.144	7.98e-07	KCNH2
ILMN_1720656	-0.144	9.73e-05	MAPK14
ILMN_2252701	-0.144	0.000156	SLC6A9
ILMN_1882482	-0.144	0.00027	AI337588
ILMN_1872759	-0.144	0.000289	BX099468
ILMN_1741599	-0.144	0.000707	MEMO1
ILMN_1857768	-0.144	0.00245	SRCIN1
ILMN_2211959	-0.144	0.00344	TTY6
ILMN_2408001	-0.144	0.0312	RFWD2
ILMN_3186410	-0.143	0.000105	LOC100128002
ILMN_1671933	-0.143	0.000108	GPSM2
ILMN_1911044	-0.143	0.000861	AA515586
ILMN_3285429	-0.143	0.000993	BX104024
ILMN_1740104	-0.143	0.00127	HOXC4
ILMN_1732919	-0.143	0.00246	LILRB5
ILMN_1811599	-0.143	0.00452	OR52B6
ILMN_1805512	-0.143	0.00621	WDR13
ILMN_1684341	-0.143	0.0087	HAS3
ILMN_3200414	-0.143	0.00892	ARPC3
ILMN_1778478	-0.143	0.00942	CCDC28B
ILMN_1688373	-0.143	0.0295	LST1
ILMN_3308335	-0.143	0.0405	TJP1
ILMN_1687711	-0.142	0.000266	ZNF576
ILMN_1739573	-0.142	0.000269	TNRC6A
ILMN_1652711	-0.142	0.000377	HYDIN
ILMN_1706193	-0.142	0.000623	ECT2L
ILMN_1789314	-0.142	0.000886	WIPF3
ILMN_1747160	-0.142	0.00111	SYT15
ILMN_1755733	-0.142	0.00133	RPLP2
ILMN_1792589	-0.142	0.00293	PMCHL1
ILMN_1661416	-0.142	0.00502	LOC400958
ILMN_2312296	-0.142	0.00936	PCBP2
ILMN_1826190	-0.142	0.01	BG499001
ILMN_1814313	-0.142	0.0112	ATF6B
ILMN_1696956	-0.142	0.0301	ARID3B
ILMN_1726603	-0.142	0.0335	ATP5I
ILMN_1677372	-0.141	0.000176	NA
ILMN_1866255	-0.141	0.000253	OTOGL
ILMN_1668453	-0.141	0.000295	TRIM36
ILMN_1819805	-0.141	0.000352	CA421847
ILMN_1808218	-0.141	0.00182	NA
ILMN_3310151	-0.141	0.00275	MIR1909
ILMN_1703244	-0.141	0.00519	MAP1LC3B
ILMN_1814464	-0.141	0.00546	RAMP2
ILMN_1813682	-0.141	0.0058	MRPL53
ILMN_1773687	-0.141	0.00598	YIF1B
ILMN_1710000	-0.141	0.00784	PEX11G
ILMN_1686862	-0.141	0.0107	HLX
ILMN_1774380	-0.141	0.0237	HPS1
ILMN_1682399	-0.141	0.0259	CLOCK
ILMN_1671427	-0.141	0.0285	FBXW4
ILMN_3304049	-0.141	0.0318	RPL12
ILMN_2378376	-0.141	0.0407	CYB561
ILMN_2217661	-0.14	0.000271	SREBF2
ILMN_1802834	-0.14	0.000438	NCRNA00087
ILMN_1871361	-0.14	0.00119	AX747287
ILMN_3188062	-0.14	0.003	NA
ILMN_1841178	-0.14	0.00358	CA314627
ILMN_1652242	-0.14	0.00597	NA
ILMN_1751410	-0.14	0.00963	LCN1
ILMN_1727315	-0.14	0.0101	DENND1A
ILMN_1742379	-0.14	0.0217	IFT122
ILMN_1765204	-0.14	0.0348	ST13
ILMN_1726967	-0.139	5.06e-06	TWSG1
ILMN_1659553	-0.139	0.000139	ANAPC1
ILMN_2270299	-0.139	0.000165	TP53BP2
ILMN_2087941	-0.139	0.000691	ENTPD3
ILMN_1688413	-0.139	0.000916	SNW1
ILMN_3204874	-0.139	0.00141	NA
ILMN_1902044	-0.139	0.00156	BG149568
ILMN_1741259	-0.139	0.00288	RPS2
ILMN_1814153	-0.139	0.00311	IL9R
ILMN_1655654	-0.139	0.00355	MPDU1
ILMN_2407168	-0.139	0.00361	S100A13
ILMN_1777024	-0.139	0.00474	PCDHA@
ILMN_1817228	-0.139	0.00575	CA443138
ILMN_1655980	-0.139	0.00827	AK125637
ILMN_1711617	-0.139	0.0347	GMFG
ILMN_2090802	-0.139	0.0385	TMEM79
ILMN_1698324	-0.138	9.68e-06	AVPR2
ILMN_1783973	-0.138	0.00045	TMEM105
ILMN_2076014	-0.138	0.000915	C9orf117
ILMN_1706615	-0.138	0.000946	SLC22A7
ILMN_1850238	-0.138	0.00197	BX093206
ILMN_2297887	-0.138	0.00251	SEZ6L2
ILMN_3183755	-0.138	0.0058	NPM1
ILMN_2103480	-0.138	0.0228	ZNF320
ILMN_3301052	-0.138	0.0231	RPS10P7
ILMN_1695530	-0.138	0.0364	MS4A3
ILMN_1868572	-0.137	1.62e-05	C6orf168
ILMN_3249361	-0.137	7.28e-05	NOS2
ILMN_1667079	-0.137	0.000249	SPTBN2
ILMN_1693604	-0.137	0.000325	GRM2
ILMN_1799289	-0.137	0.000842	MRPL55
ILMN_1734149	-0.137	0.000895	RPSAP52
ILMN_3249598	-0.137	0.00125	RGS21
ILMN_1912366	-0.137	0.00138	BX090918
ILMN_1730032	-0.137	0.00172	BOK
ILMN_1749920	-0.137	0.00207	INPP5D
ILMN_1653185	-0.137	0.00276	PCSK7
ILMN_1870609	-0.137	0.00452	BQ001311
ILMN_2372795	-0.137	0.00536	TTLL1
ILMN_1734880	-0.137	0.0107	RPL23AP53
ILMN_1789642	-0.137	0.0111	DNAJC5
ILMN_1729051	-0.137	0.0243	MSH6
ILMN_1733256	-0.137	0.025	PSMD8
ILMN_1811426	-0.137	0.0293	TMTC1
ILMN_1690981	-0.136	7.2e-05	HDAC9
ILMN_2191003	-0.136	7.34e-05	KRTAP5-1
ILMN_1808905	-0.136	0.000317	AKAP3
ILMN_1724709	-0.136	0.001	SIGLEC12
ILMN_2375830	-0.136	0.00202	DIXDC1
ILMN_1800889	-0.136	0.00297	FIG4
ILMN_1676010	-0.136	0.00336	SP1
ILMN_1691175	-0.136	0.00352	ADH6
ILMN_1739201	-0.136	0.00397	NA
ILMN_1722073	-0.136	0.00513	MLXIPL
ILMN_3266159	-0.136	0.00537	AK130324
ILMN_1672720	-0.136	0.00556	PRSS12
ILMN_1761922	-0.136	0.00562	LOC728758
ILMN_1698757	-0.136	0.00572	FKBP6
ILMN_1776685	-0.136	0.0135	PCDH15
ILMN_1800697	-0.135	9.69e-05	LDB2
ILMN_3307863	-0.135	0.000373	TAOK3
ILMN_1733736	-0.135	0.000511	DKFZp434O171
ILMN_1671766	-0.135	0.000624	F12
ILMN_1699965	-0.135	0.000833	LOC121952
ILMN_3240754	-0.135	0.000915	FAM90A15
ILMN_1767929	-0.135	0.00154	BX410167
ILMN_1656846	-0.135	0.00184	NA
ILMN_1757172	-0.135	0.00255	NA
ILMN_1665700	-0.135	0.0161	DRGX
ILMN_1731503	-0.135	0.0293	MARCO
ILMN_1745954	-0.135	0.036	CORO1C
ILMN_2121068	-0.135	0.037	ADAM17
ILMN_1831142	-0.134	0.000266	AA628763
ILMN_1653801	-0.134	0.000475	AF452719
ILMN_3248877	-0.134	0.000661	KGFLP1
ILMN_1804285	-0.134	0.00159	LOC647983
ILMN_1728327	-0.134	0.0021	BC105019
ILMN_1764090	-0.134	0.00247	AK4
ILMN_3243738	-0.134	0.00357	DUX2
ILMN_1673299	-0.134	0.0112	ZNF80
ILMN_1685305	-0.134	0.0139	RUNDC2B
ILMN_2209515	-0.134	0.0205	SNORD56
ILMN_1694213	-0.134	0.0276	PLEKHO1
ILMN_1739008	-0.134	0.0313	ATG9A
ILMN_1691559	-0.134	0.0396	ELF2
ILMN_3190029	-0.133	4.82e-06	GUCY2G
ILMN_1675365	-0.133	2.65e-05	LARP4
ILMN_3231823	-0.133	4.51e-05	tumor antigen NA88-A
ILMN_3311165	-0.133	0.00014	NCRNA00173
ILMN_1732127	-0.133	0.000194	RBKS
ILMN_1747020	-0.133	0.000329	SGK3
ILMN_1693291	-0.133	0.000701	NA
ILMN_1798104	-0.133	0.000748	GRIN2A
ILMN_1739155	-0.133	0.00085	OR9A4
ILMN_1732612	-0.133	0.000934	SHB
ILMN_1742040	-0.133	0.00116	GDPD4
ILMN_3308652	-0.133	0.00139	MIR561
ILMN_1837344	-0.133	0.00144	AW205351
ILMN_1703180	-0.133	0.00157	ETV3
ILMN_1801156	-0.133	0.00235	RLF
ILMN_3289128	-0.133	0.00243	TRMT5
ILMN_1873107	-0.133	0.00331	C3orf34
ILMN_1772523	-0.133	0.00335	TAAR8
ILMN_1654630	-0.133	0.00363	FAM193B
ILMN_1890404	-0.133	0.00388	DB338622
ILMN_1661301	-0.133	0.00728	FAM115A
ILMN_1898311	-0.132	3.96e-05	BI481473
ILMN_1679922	-0.132	8.41e-05	NA
ILMN_1665696	-0.132	0.000282	EFNA4
ILMN_2071446	-0.132	0.000808	PI15
ILMN_1716349	-0.132	0.00101	LOXHD1
ILMN_1661409	-0.132	0.00129	C3orf63
ILMN_1687572	-0.132	0.00129	NA
ILMN_1815568	-0.132	0.00141	PLXDC1
ILMN_1676318	-0.132	0.00265	BAZ2A
ILMN_1727135	-0.132	0.00422	FIBCD1
ILMN_1709440	-0.132	0.00451	CPM
ILMN_1788489	-0.132	0.00495	HIST1H3F
ILMN_1766221	-0.132	0.00498	B4GALT1
ILMN_1740772	-0.132	0.00519	APBB3
ILMN_1853167	-0.132	0.00788	BG682281
ILMN_1803510	-0.132	0.00926	NA
ILMN_1764096	-0.132	0.0113	CCBL1
ILMN_1667222	-0.132	0.0264	MTX1
ILMN_1743663	-0.132	0.0274	POMT1
ILMN_3269460	-0.132	0.0331	DY654667
ILMN_1882844	-0.131	0.000159	BX098665
ILMN_1757555	-0.131	0.000183	AK302238
ILMN_1758812	-0.131	0.000336	LDHAL6A
ILMN_1687918	-0.131	0.000391	NA
ILMN_1799728	-0.131	0.000931	NA
ILMN_1879488	-0.131	0.00118	AA814670
ILMN_1746633	-0.131	0.00211	C9orf25
ILMN_1798380	-0.131	0.00604	UBQLN1
ILMN_1742731	-0.131	0.00712	SLC35A2
ILMN_2393149	-0.131	0.0115	ALOX15B
ILMN_2113016	-0.131	0.0142	C17orf39
ILMN_1815210	-0.13	9.53e-05	AK094599
ILMN_1720136	-0.13	0.000119	CABP2
ILMN_1816870	-0.13	0.000309	BE466563
ILMN_1791409	-0.13	0.000344	ITGA7
ILMN_1691413	-0.13	0.000538	NNAT
ILMN_1661875	-0.13	0.000653	ANK3
ILMN_3234936	-0.13	0.00135	EYS
ILMN_1704070	-0.13	0.00139	AK125723
ILMN_1717636	-0.13	0.00165	RGMA
ILMN_1699022	-0.13	0.00171	ENDOD1
ILMN_1843616	-0.13	0.00209	AA620741
ILMN_3259283	-0.13	0.00309	BC131768
ILMN_1823486	-0.13	0.00551	AW135045
ILMN_1749867	-0.13	0.0291	ZNF799
ILMN_1675483	-0.13	0.0302	ANKMY1
ILMN_2385866	-0.13	0.0345	PHF1
ILMN_1681103	-0.129	2.24e-06	AQP1
ILMN_2163538	-0.129	3.32e-05	TTY11
ILMN_2097954	-0.129	0.000149	TSFM
ILMN_2382471	-0.129	0.000228	DUSP15
ILMN_1739144	-0.129	0.000604	SI
ILMN_1786785	-0.129	0.000791	SLC18A1
ILMN_1653622	-0.129	0.000813	LOC646329
ILMN_1659024	-0.129	0.00102	TMCC2
ILMN_1904243	-0.129	0.0013	AW572710
ILMN_1799579	-0.129	0.00132	CCDC51
ILMN_3242223	-0.129	0.0016	NA
ILMN_1768099	-0.129	0.00233	SCGB1C1
ILMN_3237564	-0.129	0.00258	PP14571
ILMN_1718813	-0.129	0.0026	CNKSR1
ILMN_1677942	-0.129	0.00367	SHISA4
ILMN_1737126	-0.129	0.00427	NAMPT
ILMN_1732318	-0.129	0.00465	PTK2B
ILMN_1849745	-0.129	0.0117	AI446524
ILMN_1658800	-0.129	0.0187	BRPF3
ILMN_3272500	-0.129	0.0214	IFI27L1
ILMN_2295330	-0.129	0.0218	NEK10
ILMN_3297577	-0.129	0.0441	ARPC3
ILMN_1814631	-0.128	2.7e-05	SMCP
ILMN_1873893	-0.128	6.56e-05	ITGA9
ILMN_3242362	-0.128	0.000115	LOC92973
ILMN_1684446	-0.128	0.000271	SPAG7
ILMN_1777479	-0.128	0.000581	CDYL2
ILMN_2041161	-0.128	0.000621	DENND4A
ILMN_2301725	-0.128	0.00112	PDE8B
ILMN_1892708	-0.128	0.00167	DB369246
ILMN_1757338	-0.128	0.00212	PLSCR4
ILMN_1795673	-0.128	0.00214	C9orf173
ILMN_1789639	-0.128	0.00247	FMOD
ILMN_3230260	-0.128	0.00347	LOC100131257
ILMN_1886023	-0.128	0.00663	DB337880
ILMN_2348512	-0.128	0.0128	ZXDC
ILMN_1880612	-0.128	0.0173	AI597860
ILMN_1906678	-0.127	6.65e-06	BX117604
ILMN_1723935	-0.127	2.67e-05	FLJ00326
ILMN_1675651	-0.127	8.53e-05	MAGEA6
ILMN_1839052	-0.127	0.000534	NA
ILMN_1897279	-0.127	0.000634	BF508473
ILMN_1685115	-0.127	0.00078	HEXIM1
ILMN_1898394	-0.127	0.00131	AA972326
ILMN_1756411	-0.127	0.00463	SHOX2
ILMN_3223536	-0.127	0.00569	PRKRIR
ILMN_1662417	-0.127	0.00571	LRPPRC
ILMN_1658710	-0.127	0.0064	FAM19A4
ILMN_1678143	-0.127	0.013	ARHGDIB
ILMN_1721391	-0.127	0.0358	ATP6V0B
ILMN_1656579	-0.126	4.38e-05	CCDC150
ILMN_1765633	-0.126	7.65e-05	NA
ILMN_2296045	-0.126	0.000216	PPM1A
ILMN_1672355	-0.126	0.000425	NA
ILMN_1719133	-0.126	0.00118	NA
ILMN_1684065	-0.126	0.00236	AL832737
ILMN_1719010	-0.126	0.00243	ARL4D
ILMN_1742467	-0.126	0.00363	C6orf138
ILMN_1694462	-0.126	0.00369	KIF26B
ILMN_1667418	-0.126	0.00462	TMEM114
ILMN_1664738	-0.126	0.00478	C11orf54
ILMN_2153332	-0.126	0.00533	ATXN1
ILMN_1663562	-0.126	0.00545	OR2A42
ILMN_1658950	-0.126	0.0126	CRKL
ILMN_1664761	-0.126	0.0227	TMEM138
ILMN_1652846	-0.126	0.0238	PCYT2
ILMN_1725175	-0.126	0.0242	FOSL2
ILMN_1848029	-0.126	0.0277	AI685260
ILMN_1700679	-0.125	9.21e-06	NA
ILMN_1706483	-0.125	3.15e-05	C1orf116
ILMN_1711371	-0.125	4.77e-05	AK125964
ILMN_1802942	-0.125	0.000202	AJ292264
ILMN_1888615	-0.125	0.000425	CA749003
ILMN_1717466	-0.125	0.000755	ABCC3
ILMN_1775742	-0.125	0.000884	RNF128
ILMN_3203059	-0.125	0.00112	LOC100131176
ILMN_1818479	-0.125	0.00249	BX108566
ILMN_2245523	-0.125	0.00526	TMEM202
ILMN_1658416	-0.125	0.0396	MRPS18C
ILMN_1767103	-0.124	9.44e-05	C11orf63
ILMN_1829362	-0.124	0.00089	BC034826
ILMN_1755502	-0.124	0.000994	USP2
ILMN_1673681	-0.124	0.00185	SLC46A1
ILMN_1876912	-0.124	0.0049	U79300
ILMN_1698533	-0.124	0.00624	IDH3A
ILMN_2351241	-0.124	0.00631	RNF14
ILMN_1802888	-0.124	0.0122	ZNF185
ILMN_3244070	-0.124	0.017	URG7
ILMN_1803110	-0.124	0.0184	SF3B3
ILMN_2397230	-0.124	0.0245	USP16
ILMN_1704091	-0.124	0.0281	DGAT1
ILMN_2329679	-0.124	0.0378	TPST2
ILMN_1797030	-0.123	0.000127	FGF18
ILMN_2055271	-0.123	0.000336	A1BG
ILMN_3250427	-0.123	0.000377	LOC283683
ILMN_1772780	-0.123	0.000464	TCP11L2
ILMN_1683390	-0.123	0.000532	FLCN
ILMN_2098437	-0.123	0.000538	ST13
ILMN_1727923	-0.123	0.00103	ZNF140
ILMN_3190019	-0.123	0.00161	LRRC1
ILMN_1670899	-0.123	0.00176	FBN2
ILMN_1776275	-0.123	0.00183	NA
ILMN_1824192	-0.123	0.00198	AI692977
ILMN_3266764	-0.123	0.00242	LOC728448
ILMN_3271138	-0.123	0.00318	TCF24
ILMN_1771664	-0.123	0.00438	CLEC4E
ILMN_1776993	-0.123	0.00678	COG2
ILMN_1728887	-0.123	0.00871	PAK4
ILMN_1700031	-0.123	0.0124	PRAME
ILMN_1658437	-0.123	0.0124	SFXN4
ILMN_1758337	-0.123	0.0157	ZNF213
ILMN_1787344	-0.123	0.0182	NA
ILMN_1752526	-0.123	0.0413	RNF144B
ILMN_1758735	-0.123	0.0451	NLRP12
ILMN_3194949	-0.122	0.000525	SUMO2
ILMN_1775348	-0.122	0.000841	KCNH8
ILMN_1704022	-0.122	0.000876	TMEM207
ILMN_1661624	-0.122	0.000881	ARSD
ILMN_1702235	-0.122	0.00129	NA
ILMN_1757742	-0.122	0.00182	ZRANB1
ILMN_1729645	-0.122	0.00244	BBC3
ILMN_2355423	-0.122	0.00313	TPO
ILMN_2089073	-0.122	0.00712	ATP9A
ILMN_1668460	-0.122	0.0101	PRTN3
ILMN_1790819	-0.122	0.0163	MEMO1
ILMN_1891677	-0.122	0.029	AW080839
ILMN_1907620	-0.122	0.0357	DB299679
ILMN_1765578	-0.122	0.0451	TIPARP
ILMN_1654032	-0.121	7.27e-06	ZER1
ILMN_1652758	-0.121	2.17e-05	AGRN
ILMN_2319234	-0.121	0.000191	TTC23
ILMN_1747102	-0.121	0.000257	ZP3
ILMN_1679389	-0.121	0.000428	ZFP57
ILMN_2167252	-0.121	0.000589	FAM151A
ILMN_1836766	-0.121	0.000639	AW975165
ILMN_1680936	-0.121	0.00072	PLA2G4E
ILMN_1859392	-0.121	0.00171	AW169323
ILMN_3245287	-0.121	0.00197	SCN5A
ILMN_1684834	-0.121	0.00259	LBH
ILMN_1714718	-0.121	0.00443	CXorf59
ILMN_1722316	-0.121	0.0049	NA
ILMN_1888925	-0.121	0.0114	BQ184051
ILMN_1743034	-0.121	0.0134	KIF1B
ILMN_1809344	-0.121	0.0236	BTBD10
ILMN_1652207	-0.121	0.0397	COX4I1
ILMN_2353633	-0.121	0.0399	EMR2
ILMN_1669172	-0.12	1.44e-05	PTPRR
ILMN_1882573	-0.12	0.000147	AA489744
ILMN_1758333	-0.12	0.000282	HMGXB4
ILMN_1865723	-0.12	0.000559	AW293467
ILMN_1662640	-0.12	0.00068	MT1JP
ILMN_1779735	-0.12	0.000768	C7orf59
ILMN_2360028	-0.12	0.00347	NFATC3
ILMN_2242984	-0.12	0.00348	FAM98B
ILMN_2296697	-0.12	0.00387	MAP3K3
ILMN_1800951	-0.12	0.00389	ATXN1
ILMN_1658290	-0.12	0.00709	METTL22
ILMN_1712456	-0.12	0.00716	DKFZp434I1020
ILMN_1821681	-0.12	0.0102	BG209440
ILMN_1701457	-0.12	0.0109	FAHD1
ILMN_1678730	-0.12	0.0243	NOMO1
ILMN_2069224	-0.12	0.0441	PVALB
ILMN_1674250	-0.12	0.0442	NCKAP1L
ILMN_1800261	-0.12	0.0474	TUBA1B
ILMN_2338997	-0.12	0.0486	PTP4A2
ILMN_3248157	-0.119	0.000147	LOC643008
ILMN_1915971	-0.119	0.000544	NA
ILMN_1729644	-0.119	0.000691	C17orf109
ILMN_1738725	-0.119	0.000884	LIF
ILMN_1893075	-0.119	0.000978	AW293859
ILMN_1800308	-0.119	0.0011	GTF2H4
ILMN_1719072	-0.119	0.00269	BC035106
ILMN_1833478	-0.119	0.00274	AV700714
ILMN_1698246	-0.119	0.00419	BC094756
ILMN_1668359	-0.119	0.00498	AK094187
ILMN_1755589	-0.119	0.00592	DIP2B
ILMN_2043173	-0.119	0.0076	TEKT2
ILMN_1664682	-0.119	0.00969	DNA2
ILMN_1739441	-0.119	0.0256	GANAB
ILMN_1747223	-0.119	0.0363	FRYL
ILMN_1689646	-0.118	0.000187	FSD1
ILMN_1826771	-0.118	0.00165	CD520639
ILMN_1710598	-0.118	0.00175	SKI
ILMN_3299929	-0.118	0.002	CR625008
ILMN_1917315	-0.118	0.00251	BX090481
ILMN_3251653	-0.118	0.00293	ZNF883
ILMN_1664124	-0.118	0.00368	FLJ13224
ILMN_1666891	-0.118	0.00375	LOC645434
ILMN_1832949	-0.118	0.00825	CD244435
ILMN_1791248	-0.118	0.0327	FAM65C
ILMN_3251312	-0.118	0.0327	TMEM69
ILMN_3296884	-0.117	1.8e-06	PPP2R2B
ILMN_1688334	-0.117	0.000165	KRTAP10-10
ILMN_1669972	-0.117	0.000347	DKFZp686O24166
ILMN_1687169	-0.117	0.000427	LOC100288884
ILMN_1718352	-0.117	0.000476	AK125467
ILMN_1698554	-0.117	0.000634	AACS
ILMN_1764714	-0.117	0.00126	LOC55908
ILMN_2203858	-0.117	0.00178	OR10J1
ILMN_1759676	-0.117	0.00247	HOXC13
ILMN_1841019	-0.117	0.00276	LINC00347
ILMN_1792039	-0.117	0.00296	MUC4
ILMN_1817201	-0.117	0.0031	AI015255
ILMN_1699724	-0.117	0.00363	NA
ILMN_1809141	-0.117	0.00539	ING4
ILMN_1791867	-0.117	0.00594	EPB41L4A
ILMN_1813256	-0.117	0.00619	CRIPT
ILMN_1768165	-0.117	0.0075	NA
ILMN_1761911	-0.117	0.00859	GORAB
ILMN_1687765	-0.117	0.00927	ATP12A
ILMN_1877270	-0.117	0.0117	BI603074
ILMN_1774589	-0.117	0.0139	IQCC
ILMN_1672843	-0.117	0.0148	FBXO8
ILMN_1901506	-0.117	0.0225	AW204581
ILMN_1672947	-0.117	0.0245	CAST
ILMN_1846630	-0.117	0.034	BE439556
ILMN_1696249	-0.116	0.000153	FLJ43315
ILMN_1898362	-0.116	0.000242	CF890891
ILMN_3238036	-0.116	0.000254	JAGN1
ILMN_1656925	-0.116	0.000324	LOC401180
ILMN_1878795	-0.116	0.00036	AW297854
ILMN_1842797	-0.116	0.00047	AW293882
ILMN_3292376	-0.116	0.000476	LOC100505502
ILMN_1835033	-0.116	0.000651	BF514086
ILMN_1909197	-0.116	0.00104	BX647623
ILMN_1810684	-0.116	0.00139	TINAG
ILMN_1687609	-0.116	0.00152	AATK
ILMN_1844176	-0.116	0.00178	AA193588
ILMN_1688138	-0.116	0.0019	ZNF713
ILMN_1904508	-0.116	0.00201	CN304166
ILMN_1767063	-0.116	0.00238	NA
ILMN_1678236	-0.116	0.00268	GTF2IP1
ILMN_3236116	-0.116	0.00308	MOXD2
ILMN_1673953	-0.116	0.00317	HRH1
ILMN_2350114	-0.116	0.0032	TRIM13
ILMN_2318932	-0.116	0.00599	DUSP27
ILMN_1687998	-0.116	0.00792	LPGAT1
ILMN_1852078	-0.116	0.00955	NA
ILMN_1680029	-0.116	0.00993	NA
ILMN_3246871	-0.116	0.0105	LOC100134368
ILMN_1735792	-0.116	0.0106	RHBDF2
ILMN_2341611	-0.116	0.0108	CDCP1
ILMN_1751463	-0.116	0.0146	MGC26484
ILMN_1662413	-0.116	0.0209	HGSNAT
ILMN_1711383	-0.116	0.0312	STK4
ILMN_1732577	-0.116	0.0329	TMEM216
ILMN_2345512	-0.116	0.0455	PPP4R1
ILMN_1680693	-0.115	9.55e-05	ZNF419
ILMN_1680662	-0.115	0.000274	SASS6
ILMN_1782958	-0.115	0.000551	NA
ILMN_2366642	-0.115	0.000731	VCX3A
ILMN_1656404	-0.115	0.000968	ZNF251
ILMN_1788759	-0.115	0.00128	DSCAM
ILMN_1653386	-0.115	0.00204	SULT6B1
ILMN_1795711	-0.115	0.00283	LCE2B
ILMN_1719949	-0.115	0.00328	CBWD3
ILMN_1824611	-0.115	0.00364	BE139532
ILMN_1755727	-0.115	0.00626	KDM5B
ILMN_1743232	-0.115	0.00768	MICALCL
ILMN_1681569	-0.115	0.00991	TIMM23
ILMN_1816157	-0.115	0.0113	BG911604
ILMN_1700257	-0.115	0.0219	C4orf32
ILMN_1902005	-0.115	0.0306	BM984149
ILMN_2202915	-0.115	0.0324	FAR2
ILMN_3251278	-0.114	6.14e-05	DPPA3
ILMN_3237319	-0.114	0.000526	LOC678655
ILMN_1772155	-0.114	0.00175	ZNF536
ILMN_1685559	-0.114	0.00323	BC035989
ILMN_3244333	-0.114	0.00409	CDON
ILMN_1763144	-0.114	0.0042	NEU1
ILMN_1681032	-0.114	0.0043	C16orf54
ILMN_1735143	-0.114	0.00523	C1orf38
ILMN_1872400	-0.114	0.00541	CD172241
ILMN_1793373	-0.114	0.00543	BM720600
ILMN_1677797	-0.114	0.00573	NA
ILMN_3239426	-0.114	0.00715	GPN3
ILMN_1696243	-0.114	0.00827	FLJ23152
ILMN_1883492	-0.114	0.0111	DB074301
ILMN_2334693	-0.114	0.0161	NARF
ILMN_1862180	-0.114	0.0225	C11orf95
ILMN_2058337	-0.114	0.0271	ROCK2
ILMN_1742947	-0.113	1.07e-05	SEC14L4
ILMN_1698213	-0.113	9.84e-05	RBM3
ILMN_1782094	-0.113	0.000155	PAIP2
ILMN_1700884	-0.113	0.00057	NA
ILMN_1687284	-0.113	0.000989	USP12
ILMN_1720255	-0.113	0.00213	BC003593
ILMN_1687875	-0.113	0.00264	UNC5C
ILMN_1695490	-0.113	0.00302	PLD4
ILMN_1657086	-0.113	0.00311	CLEC4GP1
ILMN_2266214	-0.113	0.00337	LGALS8
ILMN_1864813	-0.113	0.00358	LINC00290
ILMN_1914073	-0.113	0.00383	NA
ILMN_1883589	-0.113	0.00435	AW450365
ILMN_1657148	-0.113	0.00462	C19orf23
ILMN_2253286	-0.113	0.00584	PRKCZ
ILMN_1833300	-0.113	0.00608	BG461844
ILMN_3234513	-0.113	0.00971	CCDC72
ILMN_1688625	-0.113	0.0104	AIM1
ILMN_1783889	-0.113	0.0107	PRKAA1
ILMN_1715742	-0.113	0.0134	SLC22A1
ILMN_1894470	-0.113	0.0153	AF086295
ILMN_1713031	-0.113	0.0174	PGCP
ILMN_1755489	-0.113	0.0488	NA
ILMN_2295506	-0.112	4.89e-05	LUC7L
ILMN_1786034	-0.112	8.22e-05	GPRC5B
ILMN_1720600	-0.112	0.000305	BEST3
ILMN_1727183	-0.112	0.000357	ZNF763
ILMN_1744472	-0.112	0.000541	LOC442132
ILMN_1693427	-0.112	0.00122	GLIS3
ILMN_3273990	-0.112	0.0014	LOC100128374
ILMN_1690971	-0.112	0.00168	SSX3
ILMN_1709768	-0.112	0.00273	LOC100128818
ILMN_3267523	-0.112	0.00347	NA
ILMN_3269351	-0.112	0.00411	NA
ILMN_1772033	-0.112	0.00439	DEAF1
ILMN_3236503	-0.112	0.00502	PDCD11
ILMN_1708126	-0.112	0.00533	GOLGA6A
ILMN_3296923	-0.112	0.00886	EIF4A1
ILMN_2115434	-0.112	0.00972	RAB32
ILMN_1699324	-0.112	0.0106	LOC100506085
ILMN_1762319	-0.112	0.0123	SLC43A3
ILMN_1737394	-0.112	0.0132	LMNA
ILMN_1663893	-0.112	0.0232	C21orf128
ILMN_3240465	-0.112	0.0422	DKFZp434F1719
ILMN_1900657	-0.111	6.86e-05	BM678241
ILMN_1902060	-0.111	8.64e-05	CD000292
ILMN_1684974	-0.111	0.00013	NA
ILMN_1658634	-0.111	0.000369	BC015129
ILMN_1660144	-0.111	0.000905	TCF20
ILMN_1655906	-0.111	0.00118	FBXW7
ILMN_3238411	-0.111	0.00124	SNORD105B
ILMN_2358474	-0.111	0.00128	TMPRSS3
ILMN_1807533	-0.111	0.0016	C17orf71
ILMN_1727815	-0.111	0.00196	CFI
ILMN_2233604	-0.111	0.00344	ECSIT
ILMN_3203313	-0.111	0.00444	LOC645513
[truncated: 3,452 more rows]

## Sheet: Top Biological Pathways
Biological pathway	# significant objects in data	Top differentially expressed objects*
B cell antigen receptor (BCR) pathway	45	CIN85, CKLFSF7, HPK1, PDK, PKC-b, Shc, PIP5KI, WASP, STIM1, Actin cytoskeletal, ORAI1, PKC-b2, NF-kB, PLC-g, Calmodulin, ERK1/2, CD79A
IL-2 activation and signaling pathway	27	JAK1, IL-2R g chain, IL-2R b chain, PDK, HMGI/Y, STAT5A, Shc, STAT5, SHP-1, NF-kB, ERK1/2
Aberrant production of IL-2 and IL-17 in SLE T cells	29	CD3 e, CD3, MHC class II, ZAP70, CD4, p300, ERK1/2, CREB1, Calmodulin
Gastrin in inflammatory response	32	PLC-g 1, ERK1, RhoA, CREB1, PDK, ERK5, Shc
Role of DAP12 receptors in NK cells	27	ZAP70, Shc, WASP, Actin cytoskeletal, Fyn, PLC-g 1, KIR2DL1, SHP-1, HLA-G, PKC-t, ERK1/2
HCV-dependent regulation of membrane receptors signaling in HCC	18	LTB, ERK1/2, LTBR, TRADD, TNF-R1, Shc
SLE genetic marker-specific pathways in T cells	39	MHC class II b chain, STAT4, ZAP70, CD3, HLA-DRB, HLA-DRB1, HLA-DRB3, PLC-g 1, MHC class II, Aiolos, Ikaros, PKC-t, NF-kB, Calmodulin, ERK1/2, Lnk, CD40L
EGFR signaling pathway	31	JAK1, PDK, PKC-b, Shc, PLC-g 1, ERK1 (MAPK3), PARP-1, PKC-t, NF-kB, DOK2, STAT1, ERK1/2
NGF/ TrkA PI3K-mediated signaling	32	BETA-PIX, CREB1, RhoA, PDK, Shc, Actin cytoskeletal, PLC-g 1, SSH1L, Destrin, PAK2, MRLC, Calmodulin, ERK1/2
IP3 signaling	24	CD3, G-protein b/g, ZAP70, CD79 complex, ERK1/2, CREB1, Calmodulin, PDK, Shc
* Differentially expressed objects with log fold-change > 0.2 are shown.
